# Supplementary material for: Plasma protein GDF15 has a good predictive potential for the kidney complications of type 2 diabetes
Source: Front Endocrinol (Lausanne). 2026 May 11;17:1758267. doi: 10.3389/fendo.2026.1758267 (PMC13199011; doi:10.3389/fendo.2026.1758267)
Supplement: Supplementary file 2 [file Table1.xlsx]

## Sheet: Table of Contents
Supplementary Tables
ST1	Supplementary Table 1: Statistical description
ST2	Supplementary Table 2: The name of the traits being used
ST3	Supplementary Table 3: Traits difference test between the training set and the testing set
ST4	Supplementary Table 4: Identify right censored events
ST5	Supplementary Table 5: Disease event definition code
ST6	Supplementary Table 6: The importance score (based on Permutation method) of Random forest
ST7	Supplementary Table 7: The GVIF of traits
ST8	Supplementary Table 8: Effects of traits on multiple complications
ST9	Supplementary Table 9: The AUCs and order of traits for DCVD
ST10	Supplementary Table 10: The AUCs and order of traits for DR
ST11	Supplementary Table 11: The AUCs and order of traits for macrovascular complications
ST12	Supplementary Table 12: The AUCs and order of traits for microvascular complications
ST13	Supplementary Table 13: The AUCs and order of traits for DPVD
ST14	Supplementary Table 14: The AUCs and order of traits for DKD
ST15	Supplementary Table 15: The AUCs and order of traits for metabolic disorder complications
ST16	Supplementary Table 16: The AUCs and order of traits for DN
ST17	Supplementary Table 17: The cutoff value of traits binary classification
ST18	Supplementary Table 18: The traits included in Panel1
ST19	Supplementary Table 19: The traits included in Panel2
ST20	Supplementary Table 20: Core analysis tools

## Sheet: ST1
Supplementary Table 1: Statistical description
	Train Set	Test Set	Overall
	(N=25,010)	(N=25,011)	(N=50,021)
T2D
NO	23,235 (92.9%)	23,219 (92.8%)	46,454 (92.9%)
YES	1,775 (7.1%)	1,792 (7.2%)	3,567 (7.1%)
Total complication
NO	24,212 (96.8%)	24,211 (96.8%)	48,423 (96.8%)
YES	798 (3.2%)	800 (3.2%)	1,598 (3.2%)
DKD
NO	24,742 (98.9%)	24,732 (98.9%)	49,474 (98.9%)
YES	268 (1.1%)	279 (1.1%)	547 (1.1%)
DPVD
NO	24,918 (99.6%)	24,915 (99.6%)	49,833 (99.6%)
YES	92 (0.4%)	96 (0.4%)	188 (0.4%)
DN
NO	24,956 (99.8%)	24,950 (99.8%)	49,906 (99.8%)
YES	54 (0.2%)	61 (0.2%)	115 (0.2%)
Microvascular
NO	24,624 (98.5%)	24,603 (98.4%)	49,227 (98.4%)
YES	386 (1.5%)	408 (1.6%)	794 (1.6%)
Metabolic disorder
NO	24,973 (99.9%)	24,983 (99.9%)	49,956 (99.9%)
YES	37 (0.1%)	28 (0.1%)	65 (0.1%)
Macrovascular
NO	24,413 (97.6%)	24,415 (97.6%)	48,828 (97.6%)
YES	597 (2.4%)	596 (2.4%)	1,193 (2.4%)
DR
NO	24,867 (99.4%)	24,859 (99.4%)	49,726 (99.4%)
YES	143 (0.6%)	152 (0.6%)	295 (0.6%)
DCVD
NO	24,448 (97.8%)	24,452 (97.8%)	48,900 (97.8%)
YES	562 (2.2%)	559 (2.2%)	1,121 (2.2%)
Death
NO	22,416 (89.6%)	22,535 (90.1%)	44,951 (89.9%)
YES	2,594 (10.4%)	2,476 (9.9%)	5,070 (10.1%)
Sex
Female	13,558 (54.2%)	13,694 (54.8%)	27,252 (54.5%)
Male	11,452 (45.8%)	11,317 (45.2%)	22,769 (45.5%)
Ethnic
Africa	561 (2.2%)	559 (2.2%)	1,120 (2.2%)
Asia	514 (2.1%)	483 (1.9%)	997 (2.0%)
Europe	23,434 (93.7%)	23,382 (93.5%)	46,816 (93.6%)
Mixed	153 (0.6%)	179 (0.7%)	332 (0.7%)
Other	348 (1.4%)	408 (1.6%)	756 (1.5%)
Smoking
No	22,385 (89.5%)	22,331 (89.3%)	44,716 (89.4%)
Only occasionally	714 (2.9%)	702 (2.8%)	1,416 (2.8%)
Prefer not to answer	14 (0.1%)	17 (0.1%)	31 (0.1%)
Yes, on most or all days	1,897 (7.6%)	1,961 (7.8%)	3,858 (7.7%)
Drink alcohol
Current	22,885 (91.5%)	22,929 (91.7%)	45,814 (91.6%)
Never	1,174 (4.7%)	1,119 (4.5%)	2,293 (4.6%)
Prefer not to answer	31 (0.1%)	37 (0.1%)	68 (0.1%)
Previous	920 (3.7%)	926 (3.7%)	1,846 (3.7%)
Insomnia
Never/rarely	5,973 (23.9%)	6,045 (24.2%)	12,018 (24.0%)
Prefer not to answer	24 (0.1%)	27 (0.1%)	51 (0.1%)
Sometimes	11,835 (47.3%)	11,982 (47.9%)	23,817 (47.6%)
Usually	7,178 (28.7%)	6,957 (27.8%)	14,135 (28.3%)
Glucose(Biochemistry),mmol/L
Mean (SD)	5.08 (1.10)	5.09 (1.12)	5.08 (1.11)
Median [Min, Max]	4.92 [1.54, 25.9]	4.93 [0.995, 28.3]	4.93 [0.995, 28.3]
Glucose(NMR),mmol/L
Mean (SD)	3.68 (1.09)	3.68 (1.11)	3.68 (1.10)
Median [Min, Max]	3.55 [0.458, 24.9]	3.56 [0.536, 24.9]	3.56 [0.458, 24.9]
HbA1c,mmol/mol
Mean (SD)	35.8 (5.89)	35.9 (6.24)	35.8 (6.07)
Median [Min, Max]	35.2 [15.5, 122]	35.3 [16.0, 296]	35.2 [15.5, 296]
Cholesterol,mmol/L
Mean (SD)	5.69 (1.14)	5.70 (1.14)	5.70 (1.14)
Median [Min, Max]	5.64 [1.43, 12.5]	5.66 [1.94, 12.6]	5.65 [1.43, 12.6]
LDL,mmol/L
Mean (SD)	3.56 (0.869)	3.56 (0.869)	3.56 (0.869)
Median [Min, Max]	3.51 [0.670, 8.51]	3.52 [1.05, 7.80]	3.51 [0.670, 8.51]
Triglycerides,mmol/L
Mean (SD)	1.73 (1.01)	1.73 (1.01)	1.73 (1.01)
Median [Min, Max]	1.47 [0.238, 11.0]	1.46 [0.307, 11.3]	1.47 [0.238, 11.3]
HDL-C(Biochemistry),mmol/L
Mean (SD)	1.45 (0.380)	1.45 (0.383)	1.45 (0.382)
Median [Min, Max]	1.40 [0.425, 4.09]	1.40 [0.482, 3.96]	1.40 [0.425, 4.09]
HDL-C(NMR),mmol/L
Mean (SD)	1.32 (0.328)	1.33 (0.331)	1.32 (0.330)
Median [Min, Max]	1.28 [0.195, 3.20]	1.28 [0.195, 3.18]	1.28 [0.195, 3.20]
Apolipoprotein B(Biochemistry),g/L
Mean (SD)	1.03 (0.239)	1.03 (0.240)	1.03 (0.239)
Median [Min, Max]	1.02 [0.401, 1.96]	1.02 [0.400, 2.00]	1.02 [0.400, 2.00]
Apolipoprotein B(NMR),g/L
Mean (SD)	0.846 (0.204)	0.848 (0.205)	0.847 (0.204)
Median [Min, Max]	0.832 [0.154, 1.96]	0.832 [0.240, 2.06]	0.832 [0.154, 2.06]
Age
Mean (SD)	56.7 (8.19)	56.7 (8.25)	56.7 (8.22)
Median [Min, Max]	58.0 [39.0, 70.0]	58.0 [40.0, 70.0]	58.0 [39.0, 70.0]
BMI
Mean (SD)	27.4 (4.68)	27.3 (4.69)	27.3 (4.68)
Median [Min, Max]	26.7 [14.3, 59.2]	26.6 [15.4, 69.0]	26.7 [14.3, 69.0]
BMR
Mean (SD)	6,600 (1,350)	6,580 (1,340)	6,590 (1,350)
Median [Min, Max]	6,340 [3,720, 13,700]	6,300 [3,670, 13,700]	6,320 [3,670, 13,700]
Follow-up duration (years)
Mean (SD)	12.0 (3.20)	12.0 (3.16)	12.0 (3.18)
Median [Min, Max]	13.0 [0.00274, 17.3]	13.0 [0.00274, 17.2]	13.0 [0.00274, 17.3]
Baseline time frame
Mean [1st Qu, 3rd Qu]	2009-01-16[2008-05-17, 2009-09-25]	2009-01-16[2008-05-17, 2009-09-25]	2009-01-16[2008-05-17, 2009-09-25]
Median [Min, Max]	2009-01-21[2006-03-15, 2010-09-27]	2009-01-20[2006-03-15, 2010-09-27]	2009-01-20[2006-03-15, 2010-09-27]
BFP
Mean (SD)	31.4 (8.54)	31.4 (8.58)	31.4 (8.56)
Median [Min, Max]	31.0 [5.50, 60.5]	31.1 [5.20, 66.8]	31.0 [5.20, 66.8]

## Sheet: ST2
Supplementary Table 2: The name of the traits being used
fieldTitle	fieldName	Abbreviation	Class
Time blood sample collected | Instance 0 | Array 0	p3166_i0_a0	TBSC.i0.a0	Sampling
Time blood sample collected | Instance 0 | Array 1	p3166_i0_a1	TBSC.i0.a1	Sampling
Time blood sample collected | Instance 0 | Array 2	p3166_i0_a2	TBSC.i0.a2	Sampling
Time blood sample collected | Instance 0 | Array 3	p3166_i0_a3	TBSC.i0.a3	Sampling
Time blood sample collected | Instance 0 | Array 4	p3166_i0_a4	TBSC.i0.a4	Sampling
Time blood sample collected | Instance 0 | Array 5	p3166_i0_a5	TBSC.i0.a5	Sampling
Time blood sample collected | Instance 0 | Array 6	p3166_i0_a6	TBSC.i0.a6	Sampling
AARSD1;Alanyl-tRNA editing protein Aarsd1	aarsd1	AARSD1	Proteomics
ABHD14B;Protein ABHD14B	abhd14b	ABHD14B	Proteomics
ABL1;Tyrosine-protein kinase ABL1	abl1	ABL1	Proteomics
ACAA1;3-ketoacyl-CoA thiolase, peroxisomal	acaa1	ACAA1	Proteomics
ACAN;Aggrecan core protein	acan	ACAN	Proteomics
ACE2;Angiotensin-converting enzyme 2	ace2	ACE2	Proteomics
ACOX1;Peroxisomal acyl-coenzyme A oxidase 1	acox1	ACOX1	Proteomics
ACP5;Tartrate-resistant acid phosphatase type 5	acp5	ACP5	Proteomics
ACP6;Lysophosphatidic acid phosphatase type 6	acp6	ACP6	Proteomics
ACTA2;Actin, aortic smooth muscle	acta2	ACTA2	Proteomics
ACTN4;Alpha-actinin-4	actn4	ACTN4	Proteomics
ACVRL1;Serine/threonine-protein kinase receptor R3	acvrl1	ACVRL1	Proteomics
ACY1;Aminoacylase-1	acy1	ACY1	Proteomics
ADA;Adenosine deaminase	ada	ADA	Proteomics
ADA2;Adenosine deaminase 2	ada2	ADA2	Proteomics
ADAM15;Disintegrin and metalloproteinase domain-containing protein 15	adam15	ADAM15	Proteomics
ADAM22;Disintegrin and metalloproteinase domain-containing protein 22	adam22	ADAM22	Proteomics
ADAM23;Disintegrin and metalloproteinase domain-containing protein 23	adam23	ADAM23	Proteomics
ADAM8;Disintegrin and metalloproteinase domain-containing protein 8	adam8	ADAM8	Proteomics
ADAMTS13;A disintegrin and metalloproteinase with thrombospondin motifs 13	adamts13	ADAMTS13	Proteomics
ADAMTS15;A disintegrin and metalloproteinase with thrombospondin motifs 15	adamts15	ADAMTS15	Proteomics
ADAMTS16;A disintegrin and metalloproteinase with thrombospondin motifs 16	adamts16	ADAMTS16	Proteomics
ADAMTS8;A disintegrin and metalloproteinase with thrombospondin motifs 8	adamts8	ADAMTS8	Proteomics
ADCYAP1R1;Pituitary adenylate cyclase-activating polypeptide type I receptor	adcyap1r1	ADCYAP1R1	Proteomics
ADGRB3;Adhesion G protein-coupled receptor B3	adgrb3	ADGRB3	Proteomics
ADGRE2;Adhesion G protein-coupled receptor E2	adgre2	ADGRE2	Proteomics
ADGRE5;Adhesion G protein-coupled receptor E5	adgre5	ADGRE5	Proteomics
ADGRG1;Adhesion G-protein coupled receptor G1	adgrg1	ADGRG1	Proteomics
ADGRG2;Adhesion G-protein coupled receptor G2	adgrg2	ADGRG2	Proteomics
ADH4;All-trans-retinol dehydrogenase [NAD(+)] ADH4	adh4	ADH4	Proteomics
ADM;Pro-adrenomedullin	adm	ADM	Proteomics
AFP;Alpha-fetoprotein	afp	AFP	Proteomics
AGER;Advanced glycosylation end product-specific receptor	ager	AGER	Proteomics
AGR2;Anterior gradient protein 2 homolog	agr2	AGR2	Proteomics
AGR3;Anterior gradient protein 3	agr3	AGR3	Proteomics
AGRN;Agrin	agrn	AGRN	Proteomics
AGRP;Agouti-related protein	agrp	AGRP	Proteomics
AGXT;Serine--pyruvate aminotransferase	agxt	AGXT	Proteomics
AHCY;Adenosylhomocysteinase	ahcy	AHCY	Proteomics
AHSP;Alpha-hemoglobin-stabilizing protein	ahsp	AHSP	Proteomics
AIF1;Allograft inflammatory factor 1	aif1	AIF1	Proteomics
AIFM1;Apoptosis-inducing factor 1, mitochondrial	aifm1	AIFM1	Proteomics
AK1;Adenylate kinase isoenzyme 1	ak1	AK1	Proteomics
AKR1B1;Aldo-keto reductase family 1 member B1	akr1b1	AKR1B1	Proteomics
AKR1C4;Aldo-keto reductase family 1 member C4	akr1c4	AKR1C4	Proteomics
AKT1S1;Proline-rich AKT1 substrate 1	akt1s1	AKT1S1	Proteomics
AKT3;RAC-gamma serine/threonine-protein kinase	akt3	AKT3	Proteomics
ALCAM;CD166 antigen	alcam	ALCAM	Proteomics
ALDH1A1;Retinal dehydrogenase 1	aldh1a1	ALDH1A1	Proteomics
ALDH3A1;Aldehyde dehydrogenase, dimeric NADP-preferring	aldh3a1	ALDH3A1	Proteomics
ALPP;Alkaline phosphatase, placental type	alpp	ALPP	Proteomics
AMBN;Ameloblastin	ambn	AMBN	Proteomics
AMBP;Protein AMBP	ambp	AMBP	Proteomics
AMFR;E3 ubiquitin-protein ligase AMFR	amfr	AMFR	Proteomics
AMIGO2;Amphoterin-induced protein 2	amigo2	AMIGO2	Proteomics
AMN;Protein amnionless	amn	AMN	Proteomics
AMY2A;Pancreatic alpha-amylase	amy2a	AMY2A	Proteomics
AMY2B;Alpha-amylase 2B	amy2b	AMY2B	Proteomics
ANG;Angiogenin	ang	ANG	Proteomics
ANGPT1;Angiopoietin-1	angpt1	ANGPT1	Proteomics
ANGPT2;Angiopoietin-2	angpt2	ANGPT2	Proteomics
ANGPTL1;Angiopoietin-related protein 1	angptl1	ANGPTL1	Proteomics
ANGPTL2;Angiopoietin-related protein 2	angptl2	ANGPTL2	Proteomics
ANGPTL3;Angiopoietin-related protein 3	angptl3	ANGPTL3	Proteomics
ANGPTL4;Angiopoietin-related protein 4	angptl4	ANGPTL4	Proteomics
ANGPTL7;Angiopoietin-related protein 7	angptl7	ANGPTL7	Proteomics
ANKRD54;Ankyrin repeat domain-containing protein 54	ankrd54	ANKRD54	Proteomics
ANPEP;Aminopeptidase N	anpep	ANPEP	Proteomics
ANXA10;Annexin A10	anxa10	ANXA10	Proteomics
ANXA11;Annexin A11	anxa11	ANXA11	Proteomics
ANXA3;Annexin A3	anxa3	ANXA3	Proteomics
ANXA4;Annexin A4	anxa4	ANXA4	Proteomics
ANXA5;Annexin A5	anxa5	ANXA5	Proteomics
AOC1;Amiloride-sensitive amine oxidase [copper-containing]	aoc1	AOC1	Proteomics
AOC3;Membrane primary amine oxidase	aoc3	AOC3	Proteomics
APBB1IP;Amyloid beta A4 precursor protein-binding family B member 1-interacting protein	apbb1ip	APBB1IP	Proteomics
APEX1;DNA-(apurinic or apyrimidinic site) endonuclease	apex1	APEX1	Proteomics
APLP1;Amyloid-like protein 1	aplp1	APLP1	Proteomics
APOH;Beta-2-glycoprotein 1	apoh	APOH	Proteomics
APOM;Apolipoprotein M	apom	APOM	Proteomics
APP;Amyloid-beta precursor protein	app	APP	Proteomics
APRT;Adenine phosphoribosyltransferase	aprt	APRT	Proteomics
AREG;Amphiregulin	areg	AREG	Proteomics
ARG1;Arginase-1	arg1	ARG1	Proteomics
ARHGAP1;Rho GTPase-activating protein 1	arhgap1	ARHGAP1	Proteomics
ARHGAP25;Rho GTPase-activating protein 25	arhgap25	ARHGAP25	Proteomics
ARHGEF12;Rho guanine nucleotide exchange factor 12	arhgef12	ARHGEF12	Proteomics
ARID4B;AT-rich interactive domain-containing protein 4B	arid4b	ARID4B	Proteomics
ARNT;Aryl hydrocarbon receptor nuclear translocator	arnt	ARNT	Proteomics
ARSA;Arylsulfatase A	arsa	ARSA	Proteomics
ARSB;Arylsulfatase B	arsb	ARSB	Proteomics
ART3;Ecto-ADP-ribosyltransferase 3	art3	ART3	Proteomics
ARTN;Artemin	artn	ARTN	Proteomics
ASAH2;Neutral ceramidase	asah2	ASAH2	Proteomics
ASGR1;Asialoglycoprotein receptor 1	asgr1	ASGR1	Proteomics
ATF2;Cyclic AMP-dependent transcription factor ATF-2	atf2	ATF2	Proteomics
ATG4A;Cysteine protease ATG4A	atg4a	ATG4A	Proteomics
ATOX1;Copper transport protein ATOX1	atox1	ATOX1	Proteomics
ATP5IF1;ATPase inhibitor, mitochondrial	atp5if1	ATP5IF1	Proteomics
ATP5PO;ATP synthase subunit O, mitochondrial	atp5po	ATP5PO	Proteomics
ATP6AP2;Renin receptor	atp6ap2	ATP6AP2	Proteomics
ATP6V1D;V-type proton ATPase subunit D	atp6v1d	ATP6V1D	Proteomics
ATP6V1F;V-type proton ATPase subunit F	atp6v1f	ATP6V1F	Proteomics
ATXN10;Ataxin-10	atxn10	ATXN10	Proteomics
AXIN1;Axin-1	axin1	AXIN1	Proteomics
AXL;Tyrosine-protein kinase receptor UFO	axl	AXL	Proteomics
AZU1;Azurocidin	azu1	AZU1	Proteomics
B4GALT1;Beta-1,4-galactosyltransferase 1	b4galt1	B4GALT1	Proteomics
B4GAT1;Beta-1,4-glucuronyltransferase 1	b4gat1	B4GAT1	Proteomics
BACH1;Transcription regulator protein BACH1	bach1	BACH1	Proteomics
BAG3;BAG family molecular chaperone regulator 3	bag3	BAG3	Proteomics
BAG6;Large proline-rich protein BAG6	bag6	BAG6	Proteomics
BAIAP2;Brain-specific angiogenesis inhibitor 1-associated protein 2	baiap2	BAIAP2	Proteomics
BAMBI;BMP and activin membrane-bound inhibitor homolog	bambi	BAMBI	Proteomics
BANK1;B-cell scaffold protein with ankyrin repeats	bank1	BANK1	Proteomics
BAX;Apoptosis regulator BAX	bax	BAX	Proteomics
BCAM;Basal cell adhesion molecule	bcam	BCAM	Proteomics
BCAN;Brevican core protein	bcan	BCAN	Proteomics
BCL2L11;Bcl-2-like protein 11, Isoform BimL	bcl2l11	BCL2L11	Proteomics
BCR;Breakpoint cluster region protein	bcr	BCR	Proteomics
BGN;Biglycan	bgn	BGN	Proteomics
BID;BH3-interacting domain death agonist	bid	BID	Proteomics
BIN2;Bridging integrator 2	bin2	BIN2	Proteomics
BIRC2;Baculoviral IAP repeat-containing protein 2	birc2	BIRC2	Proteomics
BLMH;Bleomycin hydrolase	blmh	BLMH	Proteomics
BLVRB;Flavin reductase	blvrb	BLVRB	Proteomics
BMP4;Bone morphogenetic protein 4	bmp4	BMP4	Proteomics
BMP6;Bone morphogenetic protein 6	bmp6	BMP6	Proteomics
BOC;Brother of CDO	boc	BOC	Proteomics
BPIFB1;BPI fold-containing family B member 1	bpifb1	BPIFB1	Proteomics
BRK1;Protein BRICK1	brk1	BRK1	Proteomics
BSG;Basigin	bsg	BSG	Proteomics
BST1;ADP-ribosyl cyclase/cyclic ADP-ribose hydrolase 2	bst1	BST1	Proteomics
BST2;Bone marrow stromal antigen 2	bst2	BST2	Proteomics
BTC;Probetacellulin	btc	BTC	Proteomics
BTN2A1;Butyrophilin subfamily 2 member A1	btn2a1	BTN2A1	Proteomics
BTN3A2;Butyrophilin subfamily 3 member A2	btn3a2	BTN3A2	Proteomics
C19orf12;Protein C19orf12	c19orf12	C19ORF12	Proteomics
C1QA;Complement C1q subcomponent subunit A	c1qa	C1QA	Proteomics
C1QTNF1;Complement C1q tumor necrosis factor-related protein 1	c1qtnf1	C1QTNF1	Proteomics
C2;Complement C2	c2	C2	Proteomics
C2CD2L;Phospholipid transfer protein C2CD2L	c2cd2l	C2CD2L	Proteomics
C4BPB;C4b-binding protein beta chain	c4bpb	C4BPB	Proteomics
CA1;Carbonic anhydrase 1	ca1	CA1	Proteomics
CA11;Carbonic anhydrase-related protein 11	ca11	CA11	Proteomics
CA12;Carbonic anhydrase 12	ca12	CA12	Proteomics
CA13;Carbonic anhydrase 13	ca13	CA13	Proteomics
CA14;Carbonic anhydrase 14	ca14	CA14	Proteomics
CA2;Carbonic anhydrase 2	ca2	CA2	Proteomics
CA3;Carbonic anhydrase 3	ca3	CA3	Proteomics
CA4;Carbonic anhydrase 4	ca4	CA4	Proteomics
CA5A;Carbonic anhydrase 5A, mitochondrial	ca5a	CA5A	Proteomics
CA6;Carbonic anhydrase 6	ca6	CA6	Proteomics
CA9;Carbonic anhydrase 9	ca9	CA9	Proteomics
CALB1;Calbindin	calb1	CALB1	Proteomics
CALB2;Calretinin	calb2	CALB2	Proteomics
CALCA;Calcitonin	calca	CALCA	Proteomics
CALCOCO1;Calcium-binding and coiled-coil domain-containing protein 1	calcoco1	CALCOCO1	Proteomics
CAMKK1;Calcium/calmodulin-dependent protein kinase kinase 1	camkk1	CAMKK1	Proteomics
CANT1;Soluble calcium-activated nucleotidase 1	cant1	CANT1	Proteomics
CAPG;Macrophage-capping protein	capg	CAPG	Proteomics
CARHSP1;Calcium-regulated heat-stable protein 1	carhsp1	CARHSP1	Proteomics
CASP1;Caspase-1	casp1	CASP1	Proteomics
CASP10;Caspase-10	casp10	CASP10	Proteomics
CASP2;Caspase-2	casp2	CASP2	Proteomics
CASP3;Caspase-3	casp3	CASP3	Proteomics
CASP8;Caspase-8	casp8	CASP8	Proteomics
CBLIF;Cobalamin binding intrinsic factor	cblif	CBLIF	Proteomics
CBLN4;Cerebellin-4	cbln4	CBLN4	Proteomics
CC2D1A;Coiled-coil and C2 domain-containing protein 1A	cc2d1a	CC2D1A	Proteomics
CCDC80;Coiled-coil domain-containing protein 80	ccdc80	CCDC80	Proteomics
CCL11;Eotaxin	ccl11	CCL11	Proteomics
CCL13;C-C motif chemokine 13	ccl13	CCL13	Proteomics
CCL14;C-C motif chemokine 14	ccl14	CCL14	Proteomics
CCL15;C-C motif chemokine 15	ccl15	CCL15	Proteomics
CCL16;C-C motif chemokine 16	ccl16	CCL16	Proteomics
CCL17;C-C motif chemokine 17	ccl17	CCL17	Proteomics
CCL18;C-C motif chemokine 18	ccl18	CCL18	Proteomics
CCL19;C-C motif chemokine 19	ccl19	CCL19	Proteomics
CCL2;C-C motif chemokine 2	ccl2	CCL2	Proteomics
CCL20;C-C motif chemokine 20	ccl20	CCL20	Proteomics
CCL21;C-C motif chemokine 21	ccl21	CCL21	Proteomics
CCL22;C-C motif chemokine 22	ccl22	CCL22	Proteomics
CCL23;C-C motif chemokine 23	ccl23	CCL23	Proteomics
CCL24;C-C motif chemokine 24	ccl24	CCL24	Proteomics
CCL25;C-C motif chemokine 25	ccl25	CCL25	Proteomics
CCL26;C-C motif chemokine 26	ccl26	CCL26	Proteomics
CCL27;C-C motif chemokine 27	ccl27	CCL27	Proteomics
CCL28;C-C motif chemokine 28	ccl28	CCL28	Proteomics
CCL3;C-C motif chemokine 3	ccl3	CCL3	Proteomics
CCL4;C-C motif chemokine 4	ccl4	CCL4	Proteomics
CCL5;C-C motif chemokine 5	ccl5	CCL5	Proteomics
CCL7;C-C motif chemokine 7	ccl7	CCL7	Proteomics
CCL8;C-C motif chemokine 8	ccl8	CCL8	Proteomics
CCN1;CCN family member 1	ccn1	CCN1	Proteomics
CCN2;CCN family member 2	ccn2	CCN2	Proteomics
CCN3;CCN family member 3	ccn3	CCN3	Proteomics
CCN4;CCN family member 4	ccn4	CCN4	Proteomics
CCN5;CCN family member 5	ccn5	CCN5	Proteomics
CCS;Copper chaperone for superoxide dismutase	ccs	CCS	Proteomics
CCT5;T-complex protein 1 subunit epsilon	cct5	CCT5	Proteomics
CD109;CD109 antigen	cd109	CD109	Proteomics
CD14;Monocyte differentiation antigen CD14	cd14	CD14	Proteomics
CD160;CD160 antigen	cd160	CD160	Proteomics
CD163;Scavenger receptor cysteine-rich type 1 protein M130	cd163	CD163	Proteomics
CD164;Sialomucin core protein 24	cd164	CD164	Proteomics
CD177;CD177 antigen	cd177	CD177	Proteomics
CD1C;T-cell surface glycoprotein CD1c	cd1c	CD1C	Proteomics
CD200;OX-2 membrane glycoprotein	cd200	CD200	Proteomics
CD200R1;Cell surface glycoprotein CD200 receptor 1	cd200r1	CD200R1	Proteomics
CD207;C-type lectin domain family 4 member K	cd207	CD207	Proteomics
CD209;CD209 antigen	cd209	CD209	Proteomics
CD22;B-cell receptor CD22	cd22	CD22	Proteomics
CD244;Natural killer cell receptor 2B4	cd244	CD244	Proteomics
CD27;CD27 antigen	cd27	CD27	Proteomics
CD274;Programmed cell death 1 ligand 1	cd274	CD274	Proteomics
CD276;CD276 antigen	cd276	CD276	Proteomics
CD28;T-cell-specific surface glycoprotein CD28	cd28	CD28	Proteomics
CD2AP;CD2-associated protein	cd2ap	CD2AP	Proteomics
CD300C;CMRF35-like molecule 6	cd300c	CD300C	Proteomics
CD300E;CMRF35-like molecule 2	cd300e	CD300E	Proteomics
CD300LF;CMRF35-like molecule 1	cd300lf	CD300LF	Proteomics
CD300LG;CMRF35-like molecule 9	cd300lg	CD300LG	Proteomics
CD302;CD302 antigen	cd302	CD302	Proteomics
CD33;Myeloid cell surface antigen CD33	cd33	CD33	Proteomics
CD34;Hematopoietic progenitor cell antigen CD34	cd34	CD34	Proteomics
CD38;ADP-ribosyl cyclase/cyclic ADP-ribose hydrolase 1	cd38	CD38	Proteomics
CD4;T-cell surface glycoprotein CD4	cd4	CD4	Proteomics
CD40;Tumor necrosis factor receptor superfamily member 5	cd40	CD40	Proteomics
CD40LG;CD40 ligand	cd40lg	CD40LG	Proteomics
CD46;Membrane cofactor protein	cd46	CD46	Proteomics
CD48;CD48 antigen	cd48	CD48	Proteomics
CD5;T-cell surface glycoprotein CD5	cd5	CD5	Proteomics
CD55;Complement decay-accelerating factor	cd55	CD55	Proteomics
CD58;Lymphocyte function-associated antigen 3	cd58	CD58	Proteomics
CD59;CD59 glycoprotein	cd59	CD59	Proteomics
CD6;T-cell differentiation antigen CD6	cd6	CD6	Proteomics
CD63;CD63 antigen	cd63	CD63	Proteomics
CD69;Early activation antigen CD69	cd69	CD69	Proteomics
CD70;CD70 antigen	cd70	CD70	Proteomics
CD74;HLA class II histocompatibility antigen gamma chain	cd74	CD74	Proteomics
CD79B;B-cell antigen receptor complex-associated protein beta chain	cd79b	CD79B	Proteomics
CD83;CD83 antigen	cd83	CD83	Proteomics
CD84;SLAM family member 5	cd84	CD84	Proteomics
CD8A;T-cell surface glycoprotein CD8 alpha chain	cd8a	CD8A	Proteomics
CD93;Complement component C1q receptor	cd93	CD93	Proteomics
CD99;CD99 antigen	cd99	CD99	Proteomics
CD99L2;CD99 antigen-like protein 2	cd99l2	CD99L2	Proteomics
CDC27;Cell division cycle protein 27 homolog	cdc27	CDC27	Proteomics
CDC37;Hsp90 co-chaperone Cdc37	cdc37	CDC37	Proteomics
CDCP1;CUB domain-containing protein 1	cdcp1	CDCP1	Proteomics
CDH1;Cadherin-1	cdh1	CDH1	Proteomics
CDH15;Cadherin-15	cdh15	CDH15	Proteomics
CDH17;Cadherin-17	cdh17	CDH17	Proteomics
CDH2;Cadherin-2	cdh2	CDH2	Proteomics
CDH3;Cadherin-3	cdh3	CDH3	Proteomics
CDH5;Cadherin-5	cdh5	CDH5	Proteomics
CDH6;Cadherin-6	cdh6	CDH6	Proteomics
CDHR1;Cadherin-related family member 1	cdhr1	CDHR1	Proteomics
CDHR2;Cadherin-related family member 2	cdhr2	CDHR2	Proteomics
CDHR5;Cadherin-related family member 5	cdhr5	CDHR5	Proteomics
CDKN1A;Cyclin-dependent kinase inhibitor 1	cdkn1a	CDKN1A	Proteomics
CDKN2D;Cyclin-dependent kinase 4 inhibitor D	cdkn2d	CDKN2D	Proteomics
CDNF;Cerebral dopamine neurotrophic factor	cdnf	CDNF	Proteomics
CDON;Cell adhesion molecule-related/down-regulated by oncogenes	cdon	CDON	Proteomics
CDSN;Corneodesmosin	cdsn	CDSN	Proteomics
CEACAM1;Carcinoembryonic antigen-related cell adhesion molecule 1	ceacam1	CEACAM1	Proteomics
CEACAM21;Carcinoembryonic antigen-related cell adhesion molecule 21	ceacam21	CEACAM21	Proteomics
CEACAM3;Carcinoembryonic antigen-related cell adhesion molecule 3	ceacam3	CEACAM3	Proteomics
CEACAM5;Carcinoembryonic antigen-related cell adhesion molecule 5	ceacam5	CEACAM5	Proteomics
CEACAM8;Carcinoembryonic antigen-related cell adhesion molecule 8	ceacam8	CEACAM8	Proteomics
CEBPB;CCAAT/enhancer-binding protein beta	cebpb	CEBPB	Proteomics
CELA3A;Chymotrypsin-like elastase family member 3A	cela3a	CELA3A	Proteomics
CEP164;Centrosomal protein of 164 kDa	cep164	CEP164	Proteomics
CEP20;Centrosomal protein 20	cep20	CEP20	Proteomics
CEP43;Centrosomal protein 43	cep43	CEP43	Proteomics
CEP85;Centrosomal protein of 85 kDa	cep85	CEP85	Proteomics
CERT;Ceramide transfer protein	cert	CERT	Proteomics
CES1;Liver carboxylesterase 1	ces1	CES1	Proteomics
CES2;Cocaine esterase	ces2	CES2	Proteomics
CES3;Carboxylesterase 3	ces3	CES3	Proteomics
CETN2;Centrin-2	cetn2	CETN2	Proteomics
CFC1;Cryptic protein	cfc1	CFC1	Proteomics
CGA;Glycoprotein hormones alpha chain	cga	CGA	Proteomics
CGREF1;Cell growth regulator with EF hand domain protein 1	cgref1	CGREF1	Proteomics
CHAC2;Glutathione-specific gamma-glutamylcyclotransferase 2	chac2	CHAC2	Proteomics
CHEK2;Serine/threonine-protein kinase Chk2	chek2	CHEK2	Proteomics
CHGB;Secretogranin-1	chgb	CHGB	Proteomics
CHI3L1;Chitinase-3-like protein 1	chi3l1	CHI3L1	Proteomics
CHIT1;Chitotriosidase-1	chit1	CHIT1	Proteomics
CHL1;Neural cell adhesion molecule L1-like protein	chl1	CHL1	Proteomics
CHMP1A;Charged multivesicular body protein 1a	chmp1a	CHMP1A	Proteomics
CHRDL1;Chordin-like protein 1	chrdl1	CHRDL1	Proteomics
CHRDL2;Chordin-like protein 2	chrdl2	CHRDL2	Proteomics
CIAPIN1;Anamorsin	ciapin1	CIAPIN1	Proteomics
CKAP4;Cytoskeleton-associated protein 4	ckap4	CKAP4	Proteomics
CKMT1A_CKMT1B;Creatine kinase U-type, mitochondrial	ckmt1a_ckmt1b	CKMT1A.CKMT1B	Proteomics
CLC;Galectin-10	clc	CLC	Proteomics
CLEC10A;C-type lectin domain family 10 member A	clec10a	CLEC10A	Proteomics
CLEC11A;C-type lectin domain family 11 member A	clec11a	CLEC11A	Proteomics
CLEC14A;C-type lectin domain family 14 member A	clec14a	CLEC14A	Proteomics
CLEC1A;C-type lectin domain family 1 member A	clec1a	CLEC1A	Proteomics
CLEC1B;C-type lectin domain family 1 member B	clec1b	CLEC1B	Proteomics
CLEC4A;C-type lectin domain family 4 member A	clec4a	CLEC4A	Proteomics
CLEC4C;C-type lectin domain family 4 member C	clec4c	CLEC4C	Proteomics
CLEC4D;C-type lectin domain family 4 member D	clec4d	CLEC4D	Proteomics
CLEC4G;C-type lectin domain family 4 member G	clec4g	CLEC4G	Proteomics
CLEC5A;C-type lectin domain family 5 member A	clec5a	CLEC5A	Proteomics
CLEC6A;C-type lectin domain family 6 member A	clec6a	CLEC6A	Proteomics
CLEC7A;C-type lectin domain family 7 member A	clec7a	CLEC7A	Proteomics
CLIP2;CAP-Gly domain-containing linker protein 2	clip2	CLIP2	Proteomics
CLMP;CXADR-like membrane protein	clmp	CLMP	Proteomics
CLPP;ATP-dependent Clp protease proteolytic subunit, mitochondrial	clpp	CLPP	Proteomics
CLPS;Colipase	clps	CLPS	Proteomics
CLSPN;Claspin	clspn	CLSPN	Proteomics
CLSTN1;Calsyntenin-1	clstn1	CLSTN1	Proteomics
CLSTN2;Calsyntenin-2	clstn2	CLSTN2	Proteomics
CLTA;Clathrin light chain A	clta	CLTA	Proteomics
CLUL1;Clusterin-like protein 1	clul1	CLUL1	Proteomics
CNDP1;Beta-Ala-His dipeptidase	cndp1	CNDP1	Proteomics
CNPY2;Protein canopy homolog 2	cnpy2	CNPY2	Proteomics
CNPY4;Protein canopy homolog 4	cnpy4	CNPY4	Proteomics
CNST;Consortin	cnst	CNST	Proteomics
CNTN1;Contactin-1	cntn1	CNTN1	Proteomics
CNTN2;Contactin-2	cntn2	CNTN2	Proteomics
CNTN3;Contactin-3	cntn3	CNTN3	Proteomics
CNTN4;Contactin-4	cntn4	CNTN4	Proteomics
CNTN5;Contactin-5	cntn5	CNTN5	Proteomics
CNTNAP2;Contactin-associated protein-like 2	cntnap2	CNTNAP2	Proteomics
COL18A1;Collagen alpha-1(XVIII) chain	col18a1	COL18A1	Proteomics
COL1A1;Collagen alpha-1(I) chain	col1a1	COL1A1	Proteomics
COL4A1;Collagen alpha-1(IV) chain	col4a1	COL4A1	Proteomics
COL6A3;Collagen alpha-3(VI) chain	col6a3	COL6A3	Proteomics
COL9A1;Collagen alpha-1(IX) chain	col9a1	COL9A1	Proteomics
COLEC12;Collectin-12	colec12	COLEC12	Proteomics
COMP;Cartilage oligomeric matrix protein	comp	COMP	Proteomics
COMT;Catechol O-methyltransferase	comt	COMT	Proteomics
COPE;Coatomer subunit epsilon	cope	COPE	Proteomics
CORO1A;Coronin-1A	coro1a	CORO1A	Proteomics
COX5B;Cytochrome c oxidase subunit 5B, mitochondrial	cox5b	COX5B	Proteomics
CPA1;Carboxypeptidase A1	cpa1	CPA1	Proteomics
CPA2;Carboxypeptidase A2	cpa2	CPA2	Proteomics
CPB1;Carboxypeptidase B	cpb1	CPB1	Proteomics
CPE;Carboxypeptidase E	cpe	CPE	Proteomics
CPM;Carboxypeptidase M	cpm	CPM	Proteomics
CPPED1;Serine/threonine-protein phosphatase CPPED1	cpped1	CPPED1	Proteomics
CPVL;Probable serine carboxypeptidase CPVL	cpvl	CPVL	Proteomics
CPXM1;Probable carboxypeptidase X1	cpxm1	CPXM1	Proteomics
CR2;Complement receptor type 2	cr2	CR2	Proteomics
CRACR2A;EF-hand calcium-binding domain-containing protein 4B	cracr2a	CRACR2A	Proteomics
CRADD;Death domain-containing protein CRADD	cradd	CRADD	Proteomics
CREG1;Protein CREG1	creg1	CREG1	Proteomics
CRELD2;Protein disulfide isomerase CRELD2	creld2	CRELD2	Proteomics
CRH;Corticoliberin	crh	CRH	Proteomics
CRHBP;Corticotropin-releasing factor-binding protein	crhbp	CRHBP	Proteomics
CRHR1;Corticotropin-releasing factor receptor 1	crhr1	CRHR1	Proteomics
CRIM1;Cysteine-rich motor neuron 1 protein	crim1	CRIM1	Proteomics
CRIP2;Cysteine-rich protein 2	crip2	CRIP2	Proteomics
CRISP2;Cysteine-rich secretory protein 2	crisp2	CRISP2	Proteomics
CRKL;Crk-like protein	crkl	CRKL	Proteomics
CRLF1;Cytokine receptor-like factor 1	crlf1	CRLF1	Proteomics
CRNN;Cornulin	crnn	CRNN	Proteomics
CRTAC1;Cartilage acidic protein 1	crtac1	CRTAC1	Proteomics
CRTAM;Cytotoxic and regulatory T-cell molecule	crtam	CRTAM	Proteomics
CRX;Cone-rod homeobox protein	crx	CRX	Proteomics
CSF1;Macrophage colony-stimulating factor 1	csf1	CSF1	Proteomics
CSF2RA;Granulocyte-macrophage colony-stimulating factor receptor subunit alpha	csf2ra	CSF2RA	Proteomics
CSF3;Granulocyte colony-stimulating factor	csf3	CSF3	Proteomics
CST3;Cystatin-C	cst3	CST3	Proteomics
CST5;Cystatin-D	cst5	CST5	Proteomics
CST6;Cystatin-M	cst6	CST6	Proteomics
CST7;Cystatin-F	cst7	CST7	Proteomics
CSTB;Cystatin-B	cstb	CSTB	Proteomics
CTF1;Cardiotrophin-1	ctf1	CTF1	Proteomics
CTRB1;Chymotrypsinogen B	ctrb1	CTRB1	Proteomics
CTRC;Chymotrypsin-C	ctrc	CTRC	Proteomics
CTSB;Cathepsin B	ctsb	CTSB	Proteomics
CTSC;Dipeptidyl peptidase 1	ctsc	CTSC	Proteomics
CTSD;Cathepsin D	ctsd	CTSD	Proteomics
CTSF;Cathepsin F	ctsf	CTSF	Proteomics
CTSH;Pro-cathepsin H	ctsh	CTSH	Proteomics
CTSL;Cathepsin L1	ctsl	CTSL	Proteomics
CTSO;Cathepsin O	ctso	CTSO	Proteomics
CTSS;Cathepsin S	ctss	CTSS	Proteomics
CTSV;Cathepsin L2	ctsv	CTSV	Proteomics
CTSZ;Cathepsin Z	ctsz	CTSZ	Proteomics
CX3CL1;Fractalkine	cx3cl1	CX3CL1	Proteomics
CXADR;Coxsackievirus and adenovirus receptor	cxadr	CXADR	Proteomics
CXCL1;Growth-regulated alpha protein	cxcl1	CXCL1	Proteomics
CXCL10;C-X-C motif chemokine 10	cxcl10	CXCL10	Proteomics
CXCL11;C-X-C motif chemokine 11	cxcl11	CXCL11	Proteomics
CXCL12;Stromal cell-derived factor 1	cxcl12	CXCL12	Proteomics
CXCL13;C-X-C motif chemokine 13	cxcl13	CXCL13	Proteomics
CXCL14;C-X-C motif chemokine 14	cxcl14	CXCL14	Proteomics
CXCL16;C-X-C motif chemokine 16	cxcl16	CXCL16	Proteomics
CXCL17;C-X-C motif chemokine 17	cxcl17	CXCL17	Proteomics
CXCL3;C-X-C motif chemokine 3	cxcl3	CXCL3	Proteomics
CXCL5;C-X-C motif chemokine 5	cxcl5	CXCL5	Proteomics
CXCL6;C-X-C motif chemokine 6	cxcl6	CXCL6	Proteomics
CXCL8;Interleukin-8	cxcl8	CXCL8	Proteomics
CXCL9;C-X-C motif chemokine 9	cxcl9	CXCL9	Proteomics
DAB2;Disabled homolog 2	dab2	DAB2	Proteomics
DAG1;Dystroglycan	dag1	DAG1	Proteomics
DAPP1;Dual adapter for phosphotyrosine and 3-phosphotyrosine and 3-phosphoinositide	dapp1	DAPP1	Proteomics
DARS1;Aspartate--tRNA ligase, cytoplasmic	dars1	DARS1	Proteomics
DBI;Acyl-CoA-binding protein	dbi	DBI	Proteomics
DBNL;Drebrin-like protein	dbnl	DBNL	Proteomics
DCBLD2;Discoidin, CUB and LCCL domain-containing protein 2	dcbld2	DCBLD2	Proteomics
DCN;Decorin	dcn	DCN	Proteomics
DCTN1;Dynactin subunit 1	dctn1	DCTN1	Proteomics
DCTN2;Dynactin subunit 2	dctn2	DCTN2	Proteomics
DCTN6;Dynactin subunit 6	dctn6	DCTN6	Proteomics
DCTPP1;dCTP pyrophosphatase 1	dctpp1	DCTPP1	Proteomics
DCXR;L-xylulose reductase	dcxr	DCXR	Proteomics
DDAH1;N(G),N(G)-dimethylarginine dimethylaminohydrolase 1	ddah1	DDAH1	Proteomics
DDC;Aromatic-L-amino-acid decarboxylase	ddc	DDC	Proteomics
DDR1;Epithelial discoidin domain-containing receptor 1	ddr1	DDR1	Proteomics
DDX58;Antiviral innate immune response receptor RIG-I	ddx58	DDX58	Proteomics
DECR1;2,4-dienoyl-CoA reductase, mitochondrial	decr1	DECR1	Proteomics
DEFA1_DEFA1B;Neutrophil defensin 1	defa1_defa1b	DEFA1.DEFA1B	Proteomics
DEFB4A_DEFB4B;Beta-defensin 4A	defb4a_defb4b	DEFB4A.DEFB4B	Proteomics
DFFA;DNA fragmentation factor subunit alpha	dffa	DFFA	Proteomics
DGKZ;Diacylglycerol kinase zeta	dgkz	DGKZ	Proteomics
DIABLO;Diablo homolog, mitochondrial	diablo	DIABLO	Proteomics
DKK1;Dickkopf-related protein 1	dkk1	DKK1	Proteomics
DKK3;Dickkopf-related protein 3	dkk3	DKK3	Proteomics
DKK4;Dickkopf-related protein 4	dkk4	DKK4	Proteomics
DKKL1;Dickkopf-like protein 1	dkkl1	DKKL1	Proteomics
DLK1;Protein delta homolog 1	dlk1	DLK1	Proteomics
DLL1;Delta-like protein 1	dll1	DLL1	Proteomics
DNAJA2;DnaJ homolog subfamily A member 2	dnaja2	DNAJA2	Proteomics
DNAJB1;DnaJ homolog subfamily B member 1	dnajb1	DNAJB1	Proteomics
DNAJB8;DnaJ homolog subfamily B member 8	dnajb8	DNAJB8	Proteomics
DNER;Delta and Notch-like epidermal growth factor-related receptor	dner	DNER	Proteomics
DNMBP;Dynamin-binding protein	dnmbp	DNMBP	Proteomics
DNPH1;2'-deoxynucleoside 5'-phosphate N-hydrolase 1	dnph1	DNPH1	Proteomics
DOK2;Docking protein 2	dok2	DOK2	Proteomics
DPEP1;Dipeptidase 1	dpep1	DPEP1	Proteomics
DPEP2;Dipeptidase 2	dpep2	DPEP2	Proteomics
DPP10;Inactive dipeptidyl peptidase 10	dpp10	DPP10	Proteomics
DPP4;Dipeptidyl peptidase 4	dpp4	DPP4	Proteomics
DPP6;Dipeptidyl aminopeptidase-like protein 6	dpp6	DPP6	Proteomics
DPP7;Dipeptidyl peptidase 2	dpp7	DPP7	Proteomics
DPT;Dermatopontin	dpt	DPT	Proteomics
DPY30;Protein dpy-30 homolog	dpy30	DPY30	Proteomics
DRAXIN;Draxin	draxin	DRAXIN	Proteomics
DRG2;Developmentally-regulated GTP-binding protein 2	drg2	DRG2	Proteomics
DSC2;Desmocollin-2	dsc2	DSC2	Proteomics
DSG2;Desmoglein-2	dsg2	DSG2	Proteomics
DSG3;Desmoglein-3	dsg3	DSG3	Proteomics
DSG4;Desmoglein-4	dsg4	DSG4	Proteomics
DTX3;Probable E3 ubiquitin-protein ligase DTX3	dtx3	DTX3	Proteomics
DUOX2;Dual oxidase 2	duox2	DUOX2	Proteomics
DUSP3;Dual specificity protein phosphatase 3	dusp3	DUSP3	Proteomics
EBAG9;Receptor-binding cancer antigen expressed on SiSo cells	ebag9	EBAG9	Proteomics
EBI3_IL27;Interleukin-27	ebi3_il27	EBI3.IL27	Proteomics
ECE1;Endothelin-converting enzyme 1	ece1	ECE1	Proteomics
EDA2R;Tumor necrosis factor receptor superfamily member 27	eda2r	EDA2R	Proteomics
EDAR;Tumor necrosis factor receptor superfamily member EDAR	edar	EDAR	Proteomics
EDIL3;EGF-like repeat and discoidin I-like domain-containing protein 3	edil3	EDIL3	Proteomics
EFEMP1;EGF-containing fibulin-like extracellular matrix protein 1	efemp1	EFEMP1	Proteomics
EFNA1;Ephrin-A1	efna1	EFNA1	Proteomics
EFNA4;Ephrin-A4	efna4	EFNA4	Proteomics
EGF;Pro-epidermal growth factor	egf	EGF	Proteomics
EGFL7;Epidermal growth factor-like protein 7	egfl7	EGFL7	Proteomics
EGFR;Epidermal growth factor receptor	egfr	EGFR	Proteomics
EGLN1;Egl nine homolog 1	egln1	EGLN1	Proteomics
EIF4B;Eukaryotic translation initiation factor 4B	eif4b	EIF4B	Proteomics
EIF4EBP1;Eukaryotic translation initiation factor 4E-binding protein 1	eif4ebp1	EIF4EBP1	Proteomics
EIF4G1;Eukaryotic translation initiation factor 4 gamma 1	eif4g1	EIF4G1	Proteomics
EIF5A;Eukaryotic translation initiation factor 5A-1	eif5a	EIF5A	Proteomics
ELOA;Elongin-A	eloa	ELOA	Proteomics
ENAH;Protein enabled homolog	enah	ENAH	Proteomics
ENG;Endoglin	eng	ENG	Proteomics
ENO1;Alpha-enolase	eno1	ENO1	Proteomics
ENO2;Gamma-enolase	eno2	ENO2	Proteomics
ENPP2;Ectonucleotide pyrophosphatase/phosphodiesterase family member 2	enpp2	ENPP2	Proteomics
ENPP5;Ectonucleotide pyrophosphatase/phosphodiesterase family member 5	enpp5	ENPP5	Proteomics
ENPP7;Ectonucleotide pyrophosphatase/phosphodiesterase family member 7	enpp7	ENPP7	Proteomics
ENTPD2;Ectonucleoside triphosphate diphosphohydrolase 2	entpd2	ENTPD2	Proteomics
ENTPD5;Ectonucleoside triphosphate diphosphohydrolase 5	entpd5	ENTPD5	Proteomics
ENTPD6;Ectonucleoside triphosphate diphosphohydrolase 6	entpd6	ENTPD6	Proteomics
EPCAM;Epithelial cell adhesion molecule	epcam	EPCAM	Proteomics
EPHA1;Ephrin type-A receptor 1	epha1	EPHA1	Proteomics
EPHA10;Ephrin type-A receptor 10	epha10	EPHA10	Proteomics
EPHA2;Ephrin type-A receptor 2	epha2	EPHA2	Proteomics
EPHB4;Ephrin type-B receptor 4	ephb4	EPHB4	Proteomics
EPHB6;Ephrin type-B receptor 6	ephb6	EPHB6	Proteomics
EPHX2;Bifunctional epoxide hydrolase 2	ephx2	EPHX2	Proteomics
EPO;Erythropoietin	epo	EPO	Proteomics
EPS8L2;Epidermal growth factor receptor kinase substrate 8-like protein 2	eps8l2	EPS8L2	Proteomics
ERBB2;Receptor tyrosine-protein kinase erbB-2	erbb2	ERBB2	Proteomics
ERBB3;Receptor tyrosine-protein kinase erbB-3	erbb3	ERBB3	Proteomics
ERBB4;Receptor tyrosine-protein kinase erbB-4	erbb4	ERBB4	Proteomics
ERBIN;Erbin	erbin	ERBIN	Proteomics
EREG;Proepiregulin	ereg	EREG	Proteomics
ERP44;Endoplasmic reticulum resident protein 44	erp44	ERP44	Proteomics
ESAM;Endothelial cell-selective adhesion molecule	esam	ESAM	Proteomics
ESM1;Endothelial cell-specific molecule 1	esm1	ESM1	Proteomics
EZR;Ezrin	ezr	EZR	Proteomics
F11R;Junctional adhesion molecule A	f11r	F11R	Proteomics
F2R;Proteinase-activated receptor 1	f2r	F2R	Proteomics
F3;Tissue factor	f3	F3	Proteomics
F7;Coagulation factor VII	f7	F7	Proteomics
F9;Coagulation factor IX	f9	F9	Proteomics
FABP1;Fatty acid-binding protein, liver	fabp1	FABP1	Proteomics
FABP2;Fatty acid-binding protein, intestinal	fabp2	FABP2	Proteomics
FABP4;Fatty acid-binding protein, adipocyte	fabp4	FABP4	Proteomics
FABP5;Fatty acid-binding protein 5	fabp5	FABP5	Proteomics
FABP6;Gastrotropin	fabp6	FABP6	Proteomics
FABP9;Fatty acid-binding protein 9	fabp9	FABP9	Proteomics
FADD;FAS-associated death domain protein	fadd	FADD	Proteomics
FAM3B;Protein FAM3B	fam3b	FAM3B	Proteomics
FAM3C;Protein FAM3C	fam3c	FAM3C	Proteomics
FAP;Prolyl endopeptidase FAP	fap	FAP	Proteomics
FAS;Tumor necrosis factor receptor superfamily member 6	fas	FAS	Proteomics
FASLG;Tumor necrosis factor ligand superfamily member 6	faslg	FASLG	Proteomics
FBP1;Fructose-1,6-bisphosphatase 1	fbp1	FBP1	Proteomics
FCAR;Immunoglobulin alpha Fc receptor	fcar	FCAR	Proteomics
FCER2;Low affinity immunoglobulin epsilon Fc receptor	fcer2	FCER2	Proteomics
FCGR2A;Low affinity immunoglobulin gamma Fc region receptor II-a	fcgr2a	FCGR2A	Proteomics
FCGR2B;Low affinity immunoglobulin gamma Fc region receptor II-b	fcgr2b	FCGR2B	Proteomics
FCGR3B;Low affinity immunoglobulin gamma Fc region receptor III-B	fcgr3b	FCGR3B	Proteomics
FCN2;Ficolin-2	fcn2	FCN2	Proteomics
FCRL1;Fc receptor-like protein 1	fcrl1	FCRL1	Proteomics
FCRL2;Fc receptor-like protein 2	fcrl2	FCRL2	Proteomics
FCRL3;Fc receptor-like protein 3	fcrl3	FCRL3	Proteomics
FCRL5;Fc receptor-like protein 5	fcrl5	FCRL5	Proteomics
FCRL6;Fc receptor-like protein 6	fcrl6	FCRL6	Proteomics
FCRLB;Fc receptor-like B	fcrlb	FCRLB	Proteomics
FEN1;Flap endonuclease 1	fen1	FEN1	Proteomics
FES;Tyrosine-protein kinase Fes/Fps	fes	FES	Proteomics
FETUB;Fetuin-B	fetub	FETUB	Proteomics
FGF19;Fibroblast growth factor 19	fgf19	FGF19	Proteomics
FGF2;Fibroblast growth factor 2	fgf2	FGF2	Proteomics
FGF21;Fibroblast growth factor 21	fgf21	FGF21	Proteomics
FGF23;Fibroblast growth factor 23	fgf23	FGF23	Proteomics
FGF5;Fibroblast growth factor 5	fgf5	FGF5	Proteomics
FGFBP1;Fibroblast growth factor-binding protein 1	fgfbp1	FGFBP1	Proteomics
FGFR2;Fibroblast growth factor receptor 2	fgfr2	FGFR2	Proteomics
FGR;Tyrosine-protein kinase Fgr	fgr	FGR	Proteomics
FHIT;Bis(5'-adenosyl)-triphosphatase	fhit	FHIT	Proteomics
FIS1;Mitochondrial fission 1 protein	fis1	FIS1	Proteomics
FKBP1B;Peptidyl-prolyl cis-trans isomerase FKBP1B	fkbp1b	FKBP1B	Proteomics
FKBP4;Peptidyl-prolyl cis-trans isomerase FKBP4	fkbp4	FKBP4	Proteomics
FKBP5;Peptidyl-prolyl cis-trans isomerase FKBP5	fkbp5	FKBP5	Proteomics
FKBP7;Peptidyl-prolyl cis-trans isomerase FKBP7	fkbp7	FKBP7	Proteomics
FLI1;Friend leukemia integration 1 transcription factor	fli1	FLI1	Proteomics
FLRT2;Leucine-rich repeat transmembrane protein FLRT2	flrt2	FLRT2	Proteomics
FLT1;Vascular endothelial growth factor receptor 1	flt1	FLT1	Proteomics
FLT3;Receptor-type tyrosine-protein kinase FLT3	flt3	FLT3	Proteomics
FLT3LG;Fms-related tyrosine kinase 3 ligand	flt3lg	FLT3LG	Proteomics
FLT4;Vascular endothelial growth factor receptor 3	flt4	FLT4	Proteomics
FMNL1;Formin-like protein 1	fmnl1	FMNL1	Proteomics
FMR1;Synaptic functional regulator FMR1	fmr1	FMR1	Proteomics
FOLR1;Folate receptor alpha	folr1	FOLR1	Proteomics
FOLR2;Folate receptor beta	folr2	FOLR2	Proteomics
FOLR3;Folate receptor gamma	folr3	FOLR3	Proteomics
FOSB;Protein fosB	fosb	FOSB	Proteomics
FOXO1;Forkhead box protein O1	foxo1	FOXO1	Proteomics
FOXO3;Forkhead box protein O3	foxo3	FOXO3	Proteomics
FRZB;Secreted frizzled-related protein 3	frzb	FRZB	Proteomics
FST;Follistatin	fst	FST	Proteomics
FSTL3;Follistatin-related protein 3	fstl3	FSTL3	Proteomics
FUCA1;Tissue alpha-L-fucosidase	fuca1	FUCA1	Proteomics
FURIN;Furin	furin	FURIN	Proteomics
FUS;RNA-binding protein FUS	fus	FUS	Proteomics
FUT3_FUT5;3-galactosyl-N-acetylglucosaminide 4-alpha-L-fucosyltransferase FUT3_4-galactosyl-N-acetylglucosaminide 3-alpha-L-fucosyltransferase FUT5	fut3_fut5	FUT3.FUT5	Proteomics
FUT8;Alpha-(1,6)-fucosyltransferase	fut8	FUT8	Proteomics
FXN;Frataxin, mitochondrial	fxn	FXN	Proteomics
FXYD5;FXYD domain-containing ion transport regulator 5	fxyd5	FXYD5	Proteomics
FYB1;FYN-binding protein 1	fyb1	FYB1	Proteomics
GAL;Galanin peptides	gal	GAL	Proteomics
GALNT10;Polypeptide N-acetylgalactosaminyltransferase 10	galnt10	GALNT10	Proteomics
GALNT2;Polypeptide N-acetylgalactosaminyltransferase 2	galnt2	GALNT2	Proteomics
GALNT3;Polypeptide N-acetylgalactosaminyltransferase 3	galnt3	GALNT3	Proteomics
GALNT7;N-acetylgalactosaminyltransferase 7	galnt7	GALNT7	Proteomics
GAS6;Growth arrest-specific protein 6	gas6	GAS6	Proteomics
GBP2;Guanylate-binding protein 2	gbp2	GBP2	Proteomics
GBP4;Guanylate-binding protein 4	gbp4	GBP4	Proteomics
GCG;Pro-glucagon	gcg	GCG	Proteomics
GCNT1;Beta-1,3-galactosyl-O-glycosyl-glycoprotein beta-1,6-N-acetylglucosaminyltransferase	gcnt1	GCNT1	Proteomics
GDF15;Growth/differentiation factor 15	gdf15	GDF15	Proteomics
GDF2;Growth/differentiation factor 2	gdf2	GDF2	Proteomics
GDNF;Glial cell line-derived neurotrophic factor	gdnf	GDNF	Proteomics
GFAP;Glial fibrillary acidic protein	gfap	GFAP	Proteomics
GFER;FAD-linked sulfhydryl oxidase ALR	gfer	GFER	Proteomics
GFOD2;Glucose-fructose oxidoreductase domain-containing protein 2	gfod2	GFOD2	Proteomics
GFRA1;GDNF family receptor alpha-1	gfra1	GFRA1	Proteomics
GFRA2;GDNF family receptor alpha-2	gfra2	GFRA2	Proteomics
GFRA3;GDNF family receptor alpha-3	gfra3	GFRA3	Proteomics
GGA1;ADP-ribosylation factor-binding protein GGA1	gga1	GGA1	Proteomics
GGH;Gamma-glutamyl hydrolase	ggh	GGH	Proteomics
GGT1;Glutathione hydrolase 1 proenzyme	ggt1	GGT1	Proteomics
GGT5;Glutathione hydrolase 5 proenzyme	ggt5	GGT5	Proteomics
GH1;Somatotropin	gh1	GH1	Proteomics
GH2;Growth hormone variant	gh2	GH2	Proteomics
GHRHR;Growth hormone-releasing hormone receptor	ghrhr	GHRHR	Proteomics
GHRL;Appetite-regulating hormone	ghrl	GHRL	Proteomics
GKN1;Gastrokine-1	gkn1	GKN1	Proteomics
GLB1;Beta-galactosidase	glb1	GLB1	Proteomics
GLO1;Lactoylglutathione lyase	glo1	GLO1	Proteomics
GLOD4;Glyoxalase domain-containing protein 4	glod4	GLOD4	Proteomics
GLRX;Glutaredoxin-1	glrx	GLRX	Proteomics
GLT8D2;Glycosyltransferase 8 domain-containing protein 2	glt8d2	GLT8D2	Proteomics
GMPR;GMP reductase 1	gmpr	GMPR	Proteomics
GNE;Bifunctional UDP-N-acetylglucosamine 2-epimerase/N-acetylmannosamine kinase	gne	GNE	Proteomics
GNLY;Granulysin	gnly	GNLY	Proteomics
GOLM2;Protein GOLM2	golm2	GOLM2	Proteomics
GOPC;Golgi-associated PDZ and coiled-coil motif-containing protein	gopc	GOPC	Proteomics
GP1BA;Platelet glycoprotein Ib alpha chain	gp1ba	GP1BA	Proteomics
GP2;Pancreatic secretory granule membrane major glycoprotein GP2	gp2	GP2	Proteomics
GP6;Platelet glycoprotein VI	gp6	GP6	Proteomics
GPA33;Cell surface A33 antigen	gpa33	GPA33	Proteomics
GPC1;Glypican-1	gpc1	GPC1	Proteomics
GPC5;Glypican-5	gpc5	GPC5	Proteomics
GPKOW;G-patch domain and KOW motifs-containing protein	gpkow	GPKOW	Proteomics
GPNMB;Transmembrane glycoprotein NMB	gpnmb	GPNMB	Proteomics
GPR37;Prosaposin receptor GPR37	gpr37	GPR37	Proteomics
GRAP2;GRB2-related adapter protein 2	grap2	GRAP2	Proteomics
GRK5;G protein-coupled receptor kinase 5	grk5	GRK5	Proteomics
GRN;Progranulin	grn	GRN	Proteomics
GRPEL1;GrpE protein homolog 1, mitochondrial	grpel1	GRPEL1	Proteomics
GSAP;Gamma-secretase-activating protein	gsap	GSAP	Proteomics
GSTA1;Glutathione S-transferase A1	gsta1	GSTA1	Proteomics
GSTA3;Glutathione S-transferase A3	gsta3	GSTA3	Proteomics
GSTP1;Glutathione S-transferase P	gstp1	GSTP1	Proteomics
GUCA2A;Guanylin	guca2a	GUCA2A	Proteomics
GUSB;Beta-glucuronidase	gusb	GUSB	Proteomics
GYS1;Glycogen [starch] synthase, muscle	gys1	GYS1	Proteomics
GZMA;Granzyme A	gzma	GZMA	Proteomics
GZMB;Granzyme B	gzmb	GZMB	Proteomics
GZMH;Granzyme H	gzmh	GZMH	Proteomics
HAGH;Hydroxyacylglutathione hydrolase, mitochondrial	hagh	HAGH	Proteomics
HAO1;Hydroxyacid oxidase 1	hao1	HAO1	Proteomics
HARS1;Histidine--tRNA ligase, cytoplasmic	hars1	HARS1	Proteomics
HAVCR1;Hepatitis A virus cellular receptor 1	havcr1	HAVCR1	Proteomics
HAVCR2;Hepatitis A virus cellular receptor 2	havcr2	HAVCR2	Proteomics
HBEGF;Proheparin-binding EGF-like growth factor	hbegf	HBEGF	Proteomics
HBQ1;Hemoglobin subunit theta-1	hbq1	HBQ1	Proteomics
HCLS1;Hematopoietic lineage cell-specific protein	hcls1	HCLS1	Proteomics
HDGF;Hepatoma-derived growth factor	hdgf	HDGF	Proteomics
HEBP1;Heme-binding protein 1	hebp1	HEBP1	Proteomics
HEXIM1;Protein HEXIM1	hexim1	HEXIM1	Proteomics
HGF;Hepatocyte growth factor	hgf	HGF	Proteomics
HGS;Hepatocyte growth factor-regulated tyrosine kinase substrate	hgs	HGS	Proteomics
HK2;Hexokinase-2	hk2	HK2	Proteomics
HLA-DRA;HLA class II histocompatibility antigen, DR alpha chain	hla_dra	HLA.DRA	Proteomics
HLA-E;HLA class I histocompatibility antigen, alpha chain E	hla_e	HLA.E	Proteomics
HMBS;Porphobilinogen deaminase	hmbs	HMBS	Proteomics
HMOX1;Heme oxygenase 1	hmox1	HMOX1	Proteomics
HMOX2;Heme oxygenase 2	hmox2	HMOX2	Proteomics
HNMT;Histamine N-methyltransferase	hnmt	HNMT	Proteomics
HNRNPK;Heterogeneous nuclear ribonucleoprotein K	hnrnpk	HNRNPK	Proteomics
HPCAL1;Hippocalcin-like protein 1	hpcal1	HPCAL1	Proteomics
HPGDS;Hematopoietic prostaglandin D synthase	hpgds	HPGDS	Proteomics
HS3ST3B1;Heparan sulfate glucosamine 3-O-sulfotransferase 3B1	hs3st3b1	HS3ST3B1	Proteomics
HS6ST1;Heparan-sulfate 6-O-sulfotransferase 1	hs6st1	HS6ST1	Proteomics
HSD11B1;Corticosteroid 11-beta-dehydrogenase isozyme 1	hsd11b1	HSD11B1	Proteomics
HSP90B1;Endoplasmin	hsp90b1	HSP90B1	Proteomics
HSPA1A;Heat shock 70 kDa protein 1A	hspa1a	HSPA1A	Proteomics
HSPB1;Heat shock protein beta-1	hspb1	HSPB1	Proteomics
HSPB6;Heat shock protein beta-6	hspb6	HSPB6	Proteomics
HSPG2;Basement membrane-specific heparan sulfate proteoglycan core protein	hspg2	HSPG2	Proteomics
HTRA2;Serine protease HTRA2, mitochondrial	htra2	HTRA2	Proteomics
HYAL1;Hyaluronidase-1	hyal1	HYAL1	Proteomics
HYOU1;Hypoxia up-regulated protein 1	hyou1	HYOU1	Proteomics
ICA1;Islet cell autoantigen 1	ica1	ICA1	Proteomics
ICAM1;Intercellular adhesion molecule 1	icam1	ICAM1	Proteomics
ICAM2;Intercellular adhesion molecule 2	icam2	ICAM2	Proteomics
ICAM3;Intercellular adhesion molecule 3	icam3	ICAM3	Proteomics
ICAM4;Intercellular adhesion molecule 4	icam4	ICAM4	Proteomics
ICAM5;Intercellular adhesion molecule 5	icam5	ICAM5	Proteomics
ICOSLG;ICOS ligand	icoslg	ICOSLG	Proteomics
IDI2;Isopentenyl-diphosphate delta-isomerase 2	idi2	IDI2	Proteomics
IDS;Iduronate 2-sulfatase	ids	IDS	Proteomics
IDUA;Alpha-L-iduronidase	idua	IDUA	Proteomics
IFNG;Interferon gamma	ifng	IFNG	Proteomics
IFNGR1;Interferon gamma receptor 1	ifngr1	IFNGR1	Proteomics
IFNGR2;Interferon gamma receptor 2	ifngr2	IFNGR2	Proteomics
IFNL1;Interferon lambda-1	ifnl1	IFNL1	Proteomics
IFNLR1;Interferon lambda receptor 1	ifnlr1	IFNLR1	Proteomics
IGF1R;Insulin-like growth factor 1 receptor	igf1r	IGF1R	Proteomics
IGF2R;Cation-independent mannose-6-phosphate receptor	igf2r	IGF2R	Proteomics
IGFBP1;Insulin-like growth factor-binding protein 1	igfbp1	IGFBP1	Proteomics
IGFBP2;Insulin-like growth factor-binding protein 2	igfbp2	IGFBP2	Proteomics
IGFBP3;Insulin-like growth factor-binding protein 3	igfbp3	IGFBP3	Proteomics
IGFBP4;Insulin-like growth factor-binding protein 4	igfbp4	IGFBP4	Proteomics
IGFBP6;Insulin-like growth factor-binding protein 6	igfbp6	IGFBP6	Proteomics
IGFBP7;Insulin-like growth factor-binding protein 7	igfbp7	IGFBP7	Proteomics
IGFBPL1;Insulin-like growth factor-binding protein-like 1	igfbpl1	IGFBPL1	Proteomics
IGSF3;Immunoglobulin superfamily member 3	igsf3	IGSF3	Proteomics
IGSF8;Immunoglobulin superfamily member 8	igsf8	IGSF8	Proteomics
IKBKG;NF-kappa-B essential modulator	ikbkg	IKBKG	Proteomics
IKZF2;Zinc finger protein Helios	ikzf2	IKZF2	Proteomics
IL10;Interleukin-10	il10	IL10	Proteomics
IL10RA;Interleukin-10 receptor subunit alpha	il10ra	IL10RA	Proteomics
IL10RB;Interleukin-10 receptor subunit beta	il10rb	IL10RB	Proteomics
IL11;Interleukin-11	il11	IL11	Proteomics
IL12A_IL12B;Interleukin-12	il12a_il12b	IL12A.IL12B	Proteomics
IL12B;Interleukin-12 subunit beta	il12b	IL12B	Proteomics
IL12RB1;Interleukin-12 receptor subunit beta-1	il12rb1	IL12RB1	Proteomics
IL13;Interleukin-13	il13	IL13	Proteomics
IL13RA1;Interleukin-13 receptor subunit alpha-1	il13ra1	IL13RA1	Proteomics
IL15;Interleukin-15	il15	IL15	Proteomics
IL15RA;Interleukin-15 receptor subunit alpha	il15ra	IL15RA	Proteomics
IL16;Pro-interleukin-16	il16	IL16	Proteomics
IL17A;Interleukin-17A	il17a	IL17A	Proteomics
IL17C;Interleukin-17C	il17c	IL17C	Proteomics
IL17D;Interleukin-17D	il17d	IL17D	Proteomics
IL17F;Interleukin-17F	il17f	IL17F	Proteomics
IL17RA;Interleukin-17 receptor A	il17ra	IL17RA	Proteomics
IL17RB;Interleukin-17 receptor B	il17rb	IL17RB	Proteomics
IL18;Interleukin-18	il18	IL18	Proteomics
IL18BP;Interleukin-18-binding protein	il18bp	IL18BP	Proteomics
IL18R1;Interleukin-18 receptor 1	il18r1	IL18R1	Proteomics
IL18RAP;Interleukin-18 receptor accessory protein	il18rap	IL18RAP	Proteomics
IL19;Interleukin-19	il19	IL19	Proteomics
IL1A;Interleukin-1 alpha	il1a	IL1A	Proteomics
IL1B;Interleukin-1 beta	il1b	IL1B	Proteomics
IL1R1;Interleukin-1 receptor type 1	il1r1	IL1R1	Proteomics
IL1R2;Interleukin-1 receptor type 2	il1r2	IL1R2	Proteomics
IL1RAP;Interleukin-1 receptor accessory protein	il1rap	IL1RAP	Proteomics
IL1RL1;Interleukin-1 receptor-like 1	il1rl1	IL1RL1	Proteomics
IL1RL2;Interleukin-1 receptor-like 2	il1rl2	IL1RL2	Proteomics
IL1RN;Interleukin-1 receptor antagonist protein	il1rn	IL1RN	Proteomics
IL2;Interleukin-2	il2	IL2	Proteomics
IL20;Interleukin-20	il20	IL20	Proteomics
IL20RA;Interleukin-20 receptor subunit alpha	il20ra	IL20RA	Proteomics
IL22RA1;Interleukin-22 receptor subunit alpha-1	il22ra1	IL22RA1	Proteomics
IL24;Interleukin-24	il24	IL24	Proteomics
IL2RA;Interleukin-2 receptor subunit alpha	il2ra	IL2RA	Proteomics
IL2RB;Interleukin-2 receptor subunit beta	il2rb	IL2RB	Proteomics
IL32;Interleukin-32	il32	IL32	Proteomics
IL33;Interleukin-33	il33	IL33	Proteomics
IL34;Interleukin-34	il34	IL34	Proteomics
IL3RA;Interleukin-3 receptor subunit alpha	il3ra	IL3RA	Proteomics
IL4;Interleukin-4	il4	IL4	Proteomics
IL4R;Interleukin-4 receptor subunit alpha	il4r	IL4R	Proteomics
IL5;Interleukin-5	il5	IL5	Proteomics
IL5RA;Interleukin-5 receptor subunit alpha	il5ra	IL5RA	Proteomics
IL6;Interleukin-6	il6	IL6	Proteomics
IL6R;Interleukin-6 receptor subunit alpha	il6r	IL6R	Proteomics
IL6ST;Interleukin-6 receptor subunit beta	il6st	IL6ST	Proteomics
IL7;Interleukin-7	il7	IL7	Proteomics
IL7R;Interleukin-7 receptor subunit alpha	il7r	IL7R	Proteomics
ILKAP;Integrin-linked kinase-associated serine/threonine phosphatase 2C	ilkap	ILKAP	Proteomics
IMPA1;Inositol monophosphatase 1	impa1	IMPA1	Proteomics
ING1;Inhibitor of growth protein 1	ing1	ING1	Proteomics
INHBC;Inhibin beta C chain	inhbc	INHBC	Proteomics
INPP1;Inositol polyphosphate 1-phosphatase	inpp1	INPP1	Proteomics
INPPL1;Phosphatidylinositol 3,4,5-trisphosphate 5-phosphatase 2	inppl1	INPPL1	Proteomics
IPCEF1;Interactor protein for cytohesin exchange factors 1	ipcef1	IPCEF1	Proteomics
IQGAP2;Ras GTPase-activating-like protein IQGAP2	iqgap2	IQGAP2	Proteomics
IRAG2;Inositol 1,4,5-triphosphate receptor associated 2	irag2	IRAG2	Proteomics
IRAK1;Interleukin-1 receptor-associated kinase 1	irak1	IRAK1	Proteomics
IRAK4;Interleukin-1 receptor-associated kinase 4	irak4	IRAK4	Proteomics
ISLR2;Immunoglobulin superfamily containing leucine-rich repeat protein 2	islr2	ISLR2	Proteomics
ISM1;Isthmin-1	ism1	ISM1	Proteomics
ITGA11;Integrin alpha-11	itga11	ITGA11	Proteomics
ITGA5;Integrin alpha-5	itga5	ITGA5	Proteomics
ITGA6;Integrin alpha-6	itga6	ITGA6	Proteomics
ITGAM;Integrin alpha-M	itgam	ITGAM	Proteomics
ITGAV;Integrin alpha-V	itgav	ITGAV	Proteomics
ITGB1;Integrin beta-1	itgb1	ITGB1	Proteomics
ITGB1BP1;Integrin beta-1-binding protein 1	itgb1bp1	ITGB1BP1	Proteomics
ITGB1BP2;Integrin beta-1-binding protein 2	itgb1bp2	ITGB1BP2	Proteomics
ITGB2;Integrin beta-2	itgb2	ITGB2	Proteomics
ITGB5;Integrin beta-5	itgb5	ITGB5	Proteomics
ITGB6;Integrin beta-6	itgb6	ITGB6	Proteomics
ITGB7;Integrin beta-7	itgb7	ITGB7	Proteomics
ITIH3;Inter-alpha-trypsin inhibitor heavy chain H3	itih3	ITIH3	Proteomics
ITM2A;Integral membrane protein 2A	itm2a	ITM2A	Proteomics
IVD;Isovaleryl-CoA dehydrogenase, mitochondrial	ivd	IVD	Proteomics
JAM2;Junctional adhesion molecule B	jam2	JAM2	Proteomics
JCHAIN;Immunoglobulin J chain	jchain	JCHAIN	Proteomics
JUN;Transcription factor AP-1	jun	JUN	Proteomics
KAZALD1;Kazal-type serine protease inhibitor domain-containing protein 1	kazald1	KAZALD1	Proteomics
KCNIP4;Kv channel-interacting protein 4	kcnip4	KCNIP4	Proteomics
KDR;Vascular endothelial growth factor receptor 2	kdr	KDR	Proteomics
KEL;Kell blood group glycoprotein	kel	KEL	Proteomics
KIFBP;KIF-binding protein	kifbp	KIFBP	Proteomics
KIR2DL3;Killer cell immunoglobulin-like receptor 2DL3	kir2dl3	KIR2DL3	Proteomics
KIR3DL1;Killer cell immunoglobulin-like receptor 3DL1	kir3dl1	KIR3DL1	Proteomics
KIRREL2;Kin of IRRE-like protein 2	kirrel2	KIRREL2	Proteomics
KIT;Mast/stem cell growth factor receptor Kit	kit	KIT	Proteomics
KITLG;Kit ligand	kitlg	KITLG	Proteomics
KLB;Beta-klotho	klb	KLB	Proteomics
KLK1;Kallikrein-1	klk1	KLK1	Proteomics
KLK10;Kallikrein-10	klk10	KLK10	Proteomics
KLK11;Kallikrein-11	klk11	KLK11	Proteomics
KLK12;Kallikrein-12	klk12	KLK12	Proteomics
KLK13;Kallikrein-13	klk13	KLK13	Proteomics
KLK14;Kallikrein-14	klk14	KLK14	Proteomics
KLK4;Kallikrein-4	klk4	KLK4	Proteomics
KLK6;Kallikrein-6	klk6	KLK6	Proteomics
KLK8;Kallikrein-8	klk8	KLK8	Proteomics
KLRB1;Killer cell lectin-like receptor subfamily B member 1	klrb1	KLRB1	Proteomics
KLRD1;Natural killer cells antigen CD94	klrd1	KLRD1	Proteomics
KRT14;Keratin, type I cytoskeletal 14	krt14	KRT14	Proteomics
KRT18;Keratin, type I cytoskeletal 18	krt18	KRT18	Proteomics
KRT19;Keratin, type I cytoskeletal 19	krt19	KRT19	Proteomics
KRT5;Keratin, type II cytoskeletal 5	krt5	KRT5	Proteomics
KYAT1;Kynurenine--oxoglutarate transaminase 1	kyat1	KYAT1	Proteomics
KYNU;Kynureninase	kynu	KYNU	Proteomics
L1CAM;Neural cell adhesion molecule L1	l1cam	L1CAM	Proteomics
LACTB2;Endoribonuclease LACTB2	lactb2	LACTB2	Proteomics
LAG3;Lymphocyte activation gene 3 protein	lag3	LAG3	Proteomics
LAIR1;Leukocyte-associated immunoglobulin-like receptor 1	lair1	LAIR1	Proteomics
LAIR2;Leukocyte-associated immunoglobulin-like receptor 2	lair2	LAIR2	Proteomics
LAMA4;Laminin subunit alpha-4	lama4	LAMA4	Proteomics
LAMP2;Lysosome-associated membrane glycoprotein 2	lamp2	LAMP2	Proteomics
LAMP3;Lysosome-associated membrane glycoprotein 3	lamp3	LAMP3	Proteomics
LAP3;Cytosol aminopeptidase	lap3	LAP3	Proteomics
LAT;Linker for activation of T-cells family member 1	lat	LAT	Proteomics
LAT2;Linker for activation of T-cells family member 2	lat2	LAT2	Proteomics
LAYN;Layilin	layn	LAYN	Proteomics
LBP;Lipopolysaccharide-binding protein	lbp	LBP	Proteomics
LBR;Delta(14)-sterol reductase LBR	lbr	LBR	Proteomics
LCN2;Neutrophil gelatinase-associated lipocalin	lcn2	LCN2	Proteomics
LDLR;Low-density lipoprotein receptor	ldlr	LDLR	Proteomics
LEFTY2;Left-right determination factor 2	lefty2	LEFTY2	Proteomics
LEP;Leptin	lep	LEP	Proteomics
LEPR;Leptin receptor	lepr	LEPR	Proteomics
LGALS1;Galectin-1	lgals1	LGALS1	Proteomics
LGALS3;Galectin-3	lgals3	LGALS3	Proteomics
LGALS4;Galectin-4	lgals4	LGALS4	Proteomics
LGALS7_LGALS7B;Galectin-7	lgals7_lgals7b	LGALS7.LGALS7B	Proteomics
LGALS8;Galectin-8	lgals8	LGALS8	Proteomics
LGALS9;Galectin-9	lgals9	LGALS9	Proteomics
LGMN;Legumain	lgmn	LGMN	Proteomics
LHB;Lutropin subunit beta	lhb	LHB	Proteomics
LHPP;Phospholysine phosphohistidine inorganic pyrophosphate phosphatase	lhpp	LHPP	Proteomics
LIF;Leukemia inhibitory factor	lif	LIF	Proteomics
LIFR;Leukemia inhibitory factor receptor	lifr	LIFR	Proteomics
LILRA2;Leukocyte immunoglobulin-like receptor subfamily A member 2	lilra2	LILRA2	Proteomics
LILRA5;Leukocyte immunoglobulin-like receptor subfamily A member 5	lilra5	LILRA5	Proteomics
LILRB1;Leukocyte immunoglobulin-like receptor subfamily B member 1	lilrb1	LILRB1	Proteomics
LILRB2;Leukocyte immunoglobulin-like receptor subfamily B member 2	lilrb2	LILRB2	Proteomics
LILRB4;Leukocyte immunoglobulin-like receptor subfamily B member 4	lilrb4	LILRB4	Proteomics
LILRB5;Leukocyte immunoglobulin-like receptor subfamily B member 5	lilrb5	LILRB5	Proteomics
LPCAT2;Lysophosphatidylcholine acyltransferase 2	lpcat2	LPCAT2	Proteomics
LPL;Lipoprotein lipase	lpl	LPL	Proteomics
LPO;Lactoperoxidase	lpo	LPO	Proteomics
LRIG1;Leucine-rich repeats and immunoglobulin-like domains protein 1	lrig1	LRIG1	Proteomics
LRP1;Prolow-density lipoprotein receptor-related protein 1	lrp1	LRP1	Proteomics
LRP11;Low-density lipoprotein receptor-related protein 11	lrp11	LRP11	Proteomics
LRPAP1;Alpha-2-macroglobulin receptor-associated protein	lrpap1	LRPAP1	Proteomics
LRRC25;Leucine-rich repeat-containing protein 25	lrrc25	LRRC25	Proteomics
LRRN1;Leucine-rich repeat neuronal protein 1	lrrn1	LRRN1	Proteomics
LSM1;U6 snRNA-associated Sm-like protein LSm1	lsm1	LSM1	Proteomics
LSP1;Lymphocyte-specific protein 1	lsp1	LSP1	Proteomics
LTA;Lymphotoxin-alpha	lta	LTA	Proteomics
LTA4H;Leukotriene A-4 hydrolase	lta4h	LTA4H	Proteomics
LTBP2;Latent-transforming growth factor beta-binding protein 2	ltbp2	LTBP2	Proteomics
LTBP3;Latent-transforming growth factor beta-binding protein 3	ltbp3	LTBP3	Proteomics
LTBR;Tumor necrosis factor receptor superfamily member 3	ltbr	LTBR	Proteomics
LTO1;Protein LTO1 homolog	lto1	LTO1	Proteomics
LXN;Latexin	lxn	LXN	Proteomics
LY6D;Lymphocyte antigen 6D	ly6d	LY6D	Proteomics
LY75;Lymphocyte antigen 75	ly75	LY75	Proteomics
LY9;T-lymphocyte surface antigen Ly-9	ly9	LY9	Proteomics
LY96;Lymphocyte antigen 96	ly96	LY96	Proteomics
LYAR;Cell growth-regulating nucleolar protein	lyar	LYAR	Proteomics
LYN;Tyrosine-protein kinase Lyn	lyn	LYN	Proteomics
LYPD1;Ly6/PLAUR domain-containing protein 1	lypd1	LYPD1	Proteomics
LYPD3;Ly6/PLAUR domain-containing protein 3	lypd3	LYPD3	Proteomics
LYPD8;Ly6/PLAUR domain-containing protein 8	lypd8	LYPD8	Proteomics
MAD1L1;Mitotic spindle assembly checkpoint protein MAD1	mad1l1	MAD1L1	Proteomics
MAEA;E3 ubiquitin-protein transferase MAEA	maea	MAEA	Proteomics
MAGED1;Melanoma-associated antigen D1	maged1	MAGED1	Proteomics
MANF;Mesencephalic astrocyte-derived neurotrophic factor	manf	MANF	Proteomics
MANSC1;MANSC domain-containing protein 1	mansc1	MANSC1	Proteomics
MAP2K6;Dual specificity mitogen-activated protein kinase kinase 6	map2k6	MAP2K6	Proteomics
MAP3K5;Mitogen-activated protein kinase kinase kinase 5	map3k5	MAP3K5	Proteomics
MAP4K5;Mitogen-activated protein kinase kinase kinase kinase 5	map4k5	MAP4K5	Proteomics
MAPK9;Mitogen-activated protein kinase 9	mapk9	MAPK9	Proteomics
MAPT;Microtubule-associated protein tau	mapt	MAPT	Proteomics
MARCO;Macrophage receptor MARCO	marco	MARCO	Proteomics
MASP1;Mannan-binding lectin serine protease 1	masp1	MASP1	Proteomics
MATN2;Matrilin-2	matn2	MATN2	Proteomics
MATN3;Matrilin-3	matn3	MATN3	Proteomics
MAVS;Mitochondrial antiviral-signaling protein	mavs	MAVS	Proteomics
MAX;Protein max	max	MAX	Proteomics
MB;Myoglobin	mb	MB	Proteomics
MCAM;Cell surface glycoprotein MUC18	mcam	MCAM	Proteomics
MCFD2;Multiple coagulation factor deficiency protein 2	mcfd2	MCFD2	Proteomics
MDGA1;MAM domain-containing glycosylphosphatidylinositol anchor protein 1	mdga1	MDGA1	Proteomics
MDK;Midkine	mdk	MDK	Proteomics
MED18;Mediator of RNA polymerase II transcription subunit 18	med18	MED18	Proteomics
MEGF10;Multiple epidermal growth factor-like domains protein 10	megf10	MEGF10	Proteomics
MEGF9;Multiple epidermal growth factor-like domains protein 9	megf9	MEGF9	Proteomics
MEP1B;Meprin A subunit beta	mep1b	MEP1B	Proteomics
MEPE;Matrix extracellular phosphoglycoprotein	mepe	MEPE	Proteomics
MERTK;Tyrosine-protein kinase Mer	mertk	MERTK	Proteomics
MESD;LRP chaperone MESD	mesd	MESD	Proteomics
MET;Hepatocyte growth factor receptor	met	MET	Proteomics
METAP1;Methionine aminopeptidase 1	metap1	METAP1	Proteomics
METAP1D;Methionine aminopeptidase 1D, mitochondrial	metap1d	METAP1D	Proteomics
METAP2;Methionine aminopeptidase 2	metap2	METAP2	Proteomics
MFAP3;Microfibril-associated glycoprotein 3	mfap3	MFAP3	Proteomics
MFAP5;Microfibrillar-associated protein 5	mfap5	MFAP5	Proteomics
MFGE8;Lactadherin	mfge8	MFGE8	Proteomics
MGLL;Monoglyceride lipase	mgll	MGLL	Proteomics
MGMT;Methylated-DNA--protein-cysteine methyltransferase	mgmt	MGMT	Proteomics
MIA;Melanoma-derived growth regulatory protein	mia	MIA	Proteomics
MICB_MICA;MHC class I polypeptide-related sequence A_MHC class I polypeptide-related sequence B	micb_mica	MICB.MICA	Proteomics
MIF;Macrophage migration inhibitory factor	mif	MIF	Proteomics
MILR1;Allergin-1	milr1	MILR1	Proteomics
MITD1;MIT domain-containing protein 1	mitd1	MITD1	Proteomics
MLN;Promotilin	mln	MLN	Proteomics
MME;Neprilysin	mme	MME	Proteomics
MMP1;Interstitial collagenase	mmp1	MMP1	Proteomics
MMP10;Stromelysin-2	mmp10	MMP10	Proteomics
MMP12;Macrophage metalloelastase	mmp12	MMP12	Proteomics
MMP13;Collagenase 3	mmp13	MMP13	Proteomics
MMP3;Stromelysin-1	mmp3	MMP3	Proteomics
MMP7;Matrilysin	mmp7	MMP7	Proteomics
MMP8;Neutrophil collagenase	mmp8	MMP8	Proteomics
MMP9;Matrix metalloproteinase-9	mmp9	MMP9	Proteomics
MNDA;Myeloid cell nuclear differentiation antigen	mnda	MNDA	Proteomics
MOG;Myelin-oligodendrocyte glycoprotein	mog	MOG	Proteomics
MPHOSPH8;M-phase phosphoprotein 8	mphosph8	MPHOSPH8	Proteomics
MPI;Mannose-6-phosphate isomerase	mpi	MPI	Proteomics
MPIG6B;Megakaryocyte and platelet inhibitory receptor G6b	mpig6b	MPIG6B	Proteomics
MPO;Myeloperoxidase	mpo	MPO	Proteomics
MRPL46;39S ribosomal protein L46, mitochondrial	mrpl46	MRPL46	Proteomics
MSLN;Mesothelin	msln	MSLN	Proteomics
MSMB;Beta-microseminoprotein	msmb	MSMB	Proteomics
MSR1;Macrophage scavenger receptor types I and II	msr1	MSR1	Proteomics
MSRA;Mitochondrial peptide methionine sulfoxide reductase	msra	MSRA	Proteomics
MSTN;Growth/differentiation factor 8	mstn	MSTN	Proteomics
MTPN;Myotrophin	mtpn	MTPN	Proteomics
MUC13;Mucin-13	muc13	MUC13	Proteomics
MUC16;Mucin-16	muc16	MUC16	Proteomics
MVK;Mevalonate kinase	mvk	MVK	Proteomics
MYO9B;Unconventional myosin-IXb	myo9b	MYO9B	Proteomics
MYOC;Myocilin	myoc	MYOC	Proteomics
MZB1;Marginal zone B- and B1-cell-specific protein	mzb1	MZB1	Proteomics
MZT1;Mitotic-spindle organizing protein 1	mzt1	MZT1	Proteomics
Ethnic.Continent	NA	Ethnic.Continent	Proteomics
NAAA;N-acylethanolamine-hydrolyzing acid amidase	naaa	NAAA	Proteomics
NADK;NAD kinase	nadk	NADK	Proteomics
NAMPT;Nicotinamide phosphoribosyltransferase	nampt	NAMPT	Proteomics
NBL1;Neuroblastoma suppressor of tumorigenicity 1	nbl1	NBL1	Proteomics
NBN;Nibrin	nbn	NBN	Proteomics
NCAM1;Neural cell adhesion molecule 1	ncam1	NCAM1	Proteomics
NCAM2;Neural cell adhesion molecule 2	ncam2	NCAM2	Proteomics
NCAN;Neurocan core protein	ncan	NCAN	Proteomics
NCF2;Neutrophil cytosol factor 2	ncf2	NCF2	Proteomics
NCK2;Cytoplasmic protein NCK2	nck2	NCK2	Proteomics
NCLN;Nicalin	ncln	NCLN	Proteomics
NCR1;Natural cytotoxicity triggering receptor 1	ncr1	NCR1	Proteomics
NCS1;Neuronal calcium sensor 1	ncs1	NCS1	Proteomics
NDRG1;Protein NDRG1	ndrg1	NDRG1	Proteomics
NDUFS6;NADH dehydrogenase [ubiquinone] iron-sulfur protein 6, mitochondrial	ndufs6	NDUFS6	Proteomics
NECTIN2;Nectin-2	nectin2	NECTIN2	Proteomics
NECTIN4;Nectin-4	nectin4	NECTIN4	Proteomics
NEFL;Neurofilament light polypeptide	nefl	NEFL	Proteomics
NELL1;Protein kinase C-binding protein NELL1	nell1	NELL1	Proteomics
NELL2;Protein kinase C-binding protein NELL2	nell2	NELL2	Proteomics
NFASC;Neurofascin	nfasc	NFASC	Proteomics
NFATC1;Nuclear factor of activated T-cells, cytoplasmic 1	nfatc1	NFATC1	Proteomics
NFATC3;Nuclear factor of activated T-cells, cytoplasmic 3	nfatc3	NFATC3	Proteomics
NFKBIE;NF-kappa-B inhibitor epsilon	nfkbie	NFKBIE	Proteomics
NGF;Beta-nerve growth factor	ngf	NGF	Proteomics
NID1;Nidogen-1	nid1	NID1	Proteomics
NID2;Nidogen-2	nid2	NID2	Proteomics
NINJ1;Ninjurin-1	ninj1	NINJ1	Proteomics
NME3;Nucleoside diphosphate kinase 3	nme3	NME3	Proteomics
NMNAT1;Nicotinamide/nicotinic acid mononucleotide adenylyltransferase 1	nmnat1	NMNAT1	Proteomics
NOMO1;Nodal modulator 1	nomo1	NOMO1	Proteomics
NOS1;Nitric oxide synthase, brain	nos1	NOS1	Proteomics
NOS3;Nitric oxide synthase, endothelial	nos3	NOS3	Proteomics
NOTCH1;Neurogenic locus notch homolog protein 1	notch1	NOTCH1	Proteomics
NOTCH3;Neurogenic locus notch homolog protein 3	notch3	NOTCH3	Proteomics
NPDC1;Neural proliferation differentiation and control protein 1	npdc1	NPDC1	Proteomics
NPM1;Nucleophosmin	npm1	NPM1	Proteomics
NPPB;Natriuretic peptides B	nppb	NPPB	Proteomics
NPPC;C-type natriuretic peptide	nppc	NPPC	Proteomics
NPTN;Neuroplastin	nptn	NPTN	Proteomics
NPTX1;Neuronal pentraxin-1	nptx1	NPTX1	Proteomics
NPTXR;Neuronal pentraxin receptor	nptxr	NPTXR	Proteomics
NPY;Pro-neuropeptide Y	npy	NPY	Proteomics
NRCAM;Neuronal cell adhesion molecule	nrcam	NRCAM	Proteomics
NRP1;Neuropilin-1	nrp1	NRP1	Proteomics
NRP2;Neuropilin-2	nrp2	NRP2	Proteomics
NRTN;Neurturin	nrtn	NRTN	Proteomics
NSFL1C;NSFL1 cofactor p47	nsfl1c	NSFL1C	Proteomics
NT5C3A;Cytosolic 5'-nucleotidase 3A	nt5c3a	NT5C3A	Proteomics
NT5E;5'-nucleotidase	nt5e	NT5E	Proteomics
NTF3;Neurotrophin-3	ntf3	NTF3	Proteomics
NTF4;Neurotrophin-4	ntf4	NTF4	Proteomics
NTproBNP;N-terminal prohormone of brain natriuretic peptide	ntprobnp	NTPROBNP	Proteomics
NTRK2;BDNF/NT-3 growth factors receptor	ntrk2	NTRK2	Proteomics
NTRK3;NT-3 growth factor receptor	ntrk3	NTRK3	Proteomics
NUB1;NEDD8 ultimate buster 1	nub1	NUB1	Proteomics
NUCB2;Nucleobindin-2	nucb2	NUCB2	Proteomics
NUDC;Nuclear migration protein nudC	nudc	NUDC	Proteomics
NUDT2;Bis(5'-nucleosyl)-tetraphosphatase [asymmetrical]	nudt2	NUDT2	Proteomics
NUDT5;ADP-sugar pyrophosphatase	nudt5	NUDT5	Proteomics
NXPH1;Neurexophilin-1	nxph1	NXPH1	Proteomics
OBP2B;Odorant-binding protein 2b	obp2b	OBP2B	Proteomics
ODAM;Odontogenic ameloblast-associated protein	odam	ODAM	Proteomics
OGFR;Opioid growth factor receptor	ogfr	OGFR	Proteomics
OGN;Mimecan	ogn	OGN	Proteomics
OLR1;Oxidized low-density lipoprotein receptor 1	olr1	OLR1	Proteomics
OMD;Osteomodulin	omd	OMD	Proteomics
OMG;Oligodendrocyte-myelin glycoprotein	omg	OMG	Proteomics
OPTC;Opticin	optc	OPTC	Proteomics
OSCAR;Osteoclast-associated immunoglobulin-like receptor	oscar	OSCAR	Proteomics
OSM;Oncostatin-M	osm	OSM	Proteomics
OSMR;Oncostatin-M-specific receptor subunit beta	osmr	OSMR	Proteomics
OXT;Oxytocin-neurophysin 1	oxt	OXT	Proteomics
P4HB;Protein disulfide-isomerase	p4hb	P4HB	Proteomics
PADI2;Protein-arginine deiminase type-2	padi2	PADI2	Proteomics
PADI4;Protein-arginine deiminase type-4	padi4	PADI4	Proteomics
PAEP;Glycodelin	paep	PAEP	Proteomics
PAG1;Phosphoprotein associated with glycosphingolipid-enriched microdomains 1	pag1	PAG1	Proteomics
PAK4;Serine/threonine-protein kinase PAK 4	pak4	PAK4	Proteomics
PAM;Peptidyl-glycine alpha-amidating monooxygenase	pam	PAM	Proteomics
PAMR1;Inactive serine protease PAMR1	pamr1	PAMR1	Proteomics
PAPPA;Pappalysin-1	pappa	PAPPA	Proteomics
PARK7;Parkinson disease protein 7	park7	PARK7	Proteomics
PARP1;Poly [ADP-ribose] polymerase 1	parp1	PARP1	Proteomics
PBLD;Phenazine biosynthesis-like domain-containing protein	pbld	PBLD	Proteomics
PCDH1;Protocadherin-1	pcdh1	PCDH1	Proteomics
PCDH17;Protocadherin-17	pcdh17	PCDH17	Proteomics
PCOLCE;Procollagen C-endopeptidase enhancer 1	pcolce	PCOLCE	Proteomics
PCSK9;Proprotein convertase subtilisin/kexin type 9	pcsk9	PCSK9	Proteomics
PDCD1;Programmed cell death protein 1	pdcd1	PDCD1	Proteomics
PDCD1LG2;Programmed cell death 1 ligand 2	pdcd1lg2	PDCD1LG2	Proteomics
PDCD5;Programmed cell death protein 5	pdcd5	PDCD5	Proteomics
PDCD6;Programmed cell death protein 6	pdcd6	PDCD6	Proteomics
PDGFA;Platelet-derived growth factor subunit A	pdgfa	PDGFA	Proteomics
PDGFB;Platelet-derived growth factor subunit B	pdgfb	PDGFB	Proteomics
PDGFC;Platelet-derived growth factor C	pdgfc	PDGFC	Proteomics
PDGFRA;Platelet-derived growth factor receptor alpha	pdgfra	PDGFRA	Proteomics
PDGFRB;Platelet-derived growth factor receptor beta	pdgfrb	PDGFRB	Proteomics
PDLIM7;PDZ and LIM domain protein 7	pdlim7	PDLIM7	Proteomics
PDP1;[Pyruvate dehydrogenase [acetyl-transferring]]-phosphatase 1, mitochondrial	pdp1	PDP1	Proteomics
PEAR1;Platelet endothelial aggregation receptor 1	pear1	PEAR1	Proteomics
PEBP1;Phosphatidylethanolamine-binding protein 1	pebp1	PEBP1	Proteomics
PECAM1;Platelet endothelial cell adhesion molecule	pecam1	PECAM1	Proteomics
PFDN2;Prefoldin subunit 2	pfdn2	PFDN2	Proteomics
PFKFB2;6-phosphofructo-2-kinase/fructose-2,6-bisphosphatase 2	pfkfb2	PFKFB2	Proteomics
PGF;Placenta growth factor	pgf	PGF	Proteomics
PGLYRP1;Peptidoglycan recognition protein 1	pglyrp1	PGLYRP1	Proteomics
PHOSPHO1;Phosphoethanolamine/phosphocholine phosphatase	phospho1	PHOSPHO1	Proteomics
PI3;Elafin	pi3	PI3	Proteomics
PIGR;Polymeric immunoglobulin receptor	pigr	PIGR	Proteomics
PIK3AP1;Phosphoinositide 3-kinase adapter protein 1	pik3ap1	PIK3AP1	Proteomics
PIK3IP1;Phosphoinositide-3-kinase-interacting protein 1	pik3ip1	PIK3IP1	Proteomics
PILRA;Paired immunoglobulin-like type 2 receptor alpha	pilra	PILRA	Proteomics
PILRB;Paired immunoglobulin-like type 2 receptor beta	pilrb	PILRB	Proteomics
PKLR;Pyruvate kinase PKLR	pklr	PKLR	Proteomics
PLA2G10;Group 10 secretory phospholipase A2	pla2g10	PLA2G10	Proteomics
PLA2G15;Phospholipase A2 group XV	pla2g15	PLA2G15	Proteomics
PLA2G1B;Phospholipase A2	pla2g1b	PLA2G1B	Proteomics
PLA2G2A;Phospholipase A2, membrane associated	pla2g2a	PLA2G2A	Proteomics
PLA2G4A;Cytosolic phospholipase A2	pla2g4a	PLA2G4A	Proteomics
PLA2G7;Platelet-activating factor acetylhydrolase	pla2g7	PLA2G7	Proteomics
PLAT;Tissue-type plasminogen activator	plat	PLAT	Proteomics
PLAU;Urokinase-type plasminogen activator	plau	PLAU	Proteomics
PLAUR;Urokinase plasminogen activator surface receptor	plaur	PLAUR	Proteomics
PLIN1;Perilipin-1	plin1	PLIN1	Proteomics
PLIN3;Perilipin-3	plin3	PLIN3	Proteomics
PLPBP;Pyridoxal phosphate homeostasis protein	plpbp	PLPBP	Proteomics
PLTP;Phospholipid transfer protein	pltp	PLTP	Proteomics
PLXDC1;Plexin domain-containing protein 1	plxdc1	PLXDC1	Proteomics
PLXNA4;Plexin-A4	plxna4	PLXNA4	Proteomics
PLXNB2;Plexin-B2	plxnb2	PLXNB2	Proteomics
PLXNB3;Plexin-B3	plxnb3	PLXNB3	Proteomics
PM20D1;N-fatty-acyl-amino acid synthase/hydrolase PM20D1	pm20d1	PM20D1	Proteomics
PMVK;Phosphomevalonate kinase	pmvk	PMVK	Proteomics
PNLIPRP2;Pancreatic lipase-related protein 2	pnliprp2	PNLIPRP2	Proteomics
PNPT1;Polyribonucleotide nucleotidyltransferase 1, mitochondrial	pnpt1	PNPT1	Proteomics
PODXL;Podocalyxin	podxl	PODXL	Proteomics
PODXL2;Podocalyxin-like protein 2	podxl2	PODXL2	Proteomics
POLR2F;DNA-directed RNA polymerases I, II, and III subunit RPABC2	polr2f	POLR2F	Proteomics
PON2;Serum paraoxonase/arylesterase 2	pon2	PON2	Proteomics
PON3;Serum paraoxonase/lactonase 3	pon3	PON3	Proteomics
PPCDC;Phosphopantothenoylcysteine decarboxylase	ppcdc	PPCDC	Proteomics
PPIB;Peptidyl-prolyl cis-trans isomerase B	ppib	PPIB	Proteomics
PPM1A;Protein phosphatase 1A	ppm1a	PPM1A	Proteomics
PPME1;Protein phosphatase methylesterase 1	ppme1	PPME1	Proteomics
PPP1R12A;Protein phosphatase 1 regulatory subunit 12A	ppp1r12a	PPP1R12A	Proteomics
PPP1R2;Protein phosphatase inhibitor 2	ppp1r2	PPP1R2	Proteomics
PPP1R9B;Neurabin-2	ppp1r9b	PPP1R9B	Proteomics
PPP3R1;Calcineurin subunit B type 1	ppp3r1	PPP3R1	Proteomics
PPY;Pancreatic prohormone	ppy	PPY	Proteomics
PQBP1;Polyglutamine-binding protein 1	pqbp1	PQBP1	Proteomics
PRCP;Lysosomal Pro-X carboxypeptidase	prcp	PRCP	Proteomics
PRDX1;Peroxiredoxin-1	prdx1	PRDX1	Proteomics
PRDX3;Thioredoxin-dependent peroxide reductase, mitochondrial	prdx3	PRDX3	Proteomics
PRDX5;Peroxiredoxin-5, mitochondrial	prdx5	PRDX5	Proteomics
PRDX6;Peroxiredoxin-6	prdx6	PRDX6	Proteomics
PREB;Prolactin regulatory element-binding protein	preb	PREB	Proteomics
PRELP;Prolargin	prelp	PRELP	Proteomics
PRKAB1;5'-AMP-activated protein kinase subunit beta-1	prkab1	PRKAB1	Proteomics
PRKAR1A;cAMP-dependent protein kinase type I-alpha regulatory subunit	prkar1a	PRKAR1A	Proteomics
PRKCQ;Protein kinase C theta type	prkcq	PRKCQ	Proteomics
PRKRA;Interferon-inducible double-stranded RNA-dependent protein kinase activator A	prkra	PRKRA	Proteomics
PRL;Prolactin	prl	PRL	Proteomics
PROC;Vitamin K-dependent protein C	proc	PROC	Proteomics
PROK1;Prokineticin-1	prok1	PROK1	Proteomics
PRSS2;Trypsin-2	prss2	PRSS2	Proteomics
PRSS27;Serine protease 27	prss27	PRSS27	Proteomics
PRSS8;Prostasin	prss8	PRSS8	Proteomics
PRTFDC1;Phosphoribosyltransferase domain-containing protein 1	prtfdc1	PRTFDC1	Proteomics
PRTG;Protogenin	prtg	PRTG	Proteomics
PRTN3;Myeloblastin	prtn3	PRTN3	Proteomics
PSG1;Pregnancy-specific beta-1-glycoprotein 1	psg1	PSG1	Proteomics
PSIP1;PC4 and SFRS1-interacting protein	psip1	PSIP1	Proteomics
PSMA1;Proteasome subunit alpha type-1	psma1	PSMA1	Proteomics
PSMD9;26S proteasome non-ATPase regulatory subunit 9	psmd9	PSMD9	Proteomics
PSME1;Proteasome activator complex subunit 1	psme1	PSME1	Proteomics
PSME2;Proteasome activator complex subunit 2	psme2	PSME2	Proteomics
PSMG3;Proteasome assembly chaperone 3	psmg3	PSMG3	Proteomics
PSPN;Persephin	pspn	PSPN	Proteomics
PSRC1;Proline/serine-rich coiled-coil protein 1	psrc1	PSRC1	Proteomics
PTEN;Phosphatidylinositol 3,4,5-trisphosphate 3-phosphatase and dual-specificity protein phosphatase PTEN	pten	PTEN	Proteomics
PTGDS;Prostaglandin-H2 D-isomerase	ptgds	PTGDS	Proteomics
PTH1R;Parathyroid hormone/parathyroid hormone-related peptide receptor	pth1r	PTH1R	Proteomics
PTK7;Inactive tyrosine-protein kinase 7	ptk7	PTK7	Proteomics
PTN;Pleiotrophin	ptn	PTN	Proteomics
PTPN1;Tyrosine-protein phosphatase non-receptor type 1	ptpn1	PTPN1	Proteomics
PTPN6;Tyrosine-protein phosphatase non-receptor type 6	ptpn6	PTPN6	Proteomics
PTPRF;Receptor-type tyrosine-protein phosphatase F	ptprf	PTPRF	Proteomics
PTPRM;Receptor-type tyrosine-protein phosphatase mu	ptprm	PTPRM	Proteomics
PTPRN2;Receptor-type tyrosine-protein phosphatase N2	ptprn2	PTPRN2	Proteomics
PTPRS;Receptor-type tyrosine-protein phosphatase S	ptprs	PTPRS	Proteomics
PTS;6-pyruvoyl tetrahydrobiopterin synthase	pts	PTS	Proteomics
PTX3;Pentraxin-related protein PTX3	ptx3	PTX3	Proteomics
PVALB;Parvalbumin alpha	pvalb	PVALB	Proteomics
PVR;Poliovirus receptor	pvr	PVR	Proteomics
PXN;Paxillin	pxn	PXN	Proteomics
QDPR;Dihydropteridine reductase	qdpr	QDPR	Proteomics
QPCT;Glutaminyl-peptide cyclotransferase	qpct	QPCT	Proteomics
RAB37;Ras-related protein Rab-37	rab37	RAB37	Proteomics
RAB6A;Ras-related protein Rab-6A	rab6a	RAB6A	Proteomics
RAB6B;Ras-related protein Rab-6B	rab6b	RAB6B	Proteomics
RABEPK;Rab9 effector protein with kelch motifs	rabepk	RABEPK	Proteomics
RABGAP1L;Rab GTPase-activating protein 1-like	rabgap1l	RABGAP1L	Proteomics
RAD23B;UV excision repair protein RAD23 homolog B	rad23b	RAD23B	Proteomics
RANGAP1;Ran GTPase-activating protein 1	rangap1	RANGAP1	Proteomics
RARRES1;Retinoic acid receptor responder protein 1	rarres1	RARRES1	Proteomics
RARRES2;Retinoic acid receptor responder protein 2	rarres2	RARRES2	Proteomics
RASA1;Ras GTPase-activating protein 1	rasa1	RASA1	Proteomics
RASSF2;Ras association domain-containing protein 2	rassf2	RASSF2	Proteomics
RBKS;Ribokinase	rbks	RBKS	Proteomics
RBP2;Retinol-binding protein 2	rbp2	RBP2	Proteomics
RBP5;Retinol-binding protein 5	rbp5	RBP5	Proteomics
RCOR1;REST corepressor 1	rcor1	RCOR1	Proteomics
REG1A;Lithostathine-1-alpha	reg1a	REG1A	Proteomics
REG1B;Lithostathine-1-beta	reg1b	REG1B	Proteomics
REG3A;Regenerating islet-derived protein 3-alpha	reg3a	REG3A	Proteomics
REG4;Regenerating islet-derived protein 4	reg4	REG4	Proteomics
RELT;Tumor necrosis factor receptor superfamily member 19L	relt	RELT	Proteomics
REN;Renin	ren	REN	Proteomics
RET;Proto-oncogene tyrosine-protein kinase receptor Ret	ret	RET	Proteomics
RETN;Resistin	retn	RETN	Proteomics
RGMA;Repulsive guidance molecule A	rgma	RGMA	Proteomics
RGMB;RGM domain family member B	rgmb	RGMB	Proteomics
RGS8;Regulator of G-protein signaling 8	rgs8	RGS8	Proteomics
RHOC;Rho-related GTP-binding protein RhoC	rhoc	RHOC	Proteomics
RILP;Rab-interacting lysosomal protein	rilp	RILP	Proteomics
RNASE3;Eosinophil cationic protein	rnase3	RNASE3	Proteomics
RNASET2;Ribonuclease T2	rnaset2	RNASET2	Proteomics
RNF41;E3 ubiquitin-protein ligase NRDP1	rnf41	RNF41	Proteomics
ROBO1;Roundabout homolog 1	robo1	ROBO1	Proteomics
ROBO2;Roundabout homolog 2	robo2	ROBO2	Proteomics
ROR1;Inactive tyrosine-protein kinase transmembrane receptor ROR1	ror1	ROR1	Proteomics
RP2;Protein XRP2	rp2	RP2	Proteomics
RRM2;Ribonucleoside-diphosphate reductase subunit M2	rrm2	RRM2	Proteomics
RRM2B;Ribonucleoside-diphosphate reductase subunit M2 B	rrm2b	RRM2B	Proteomics
RSPO1;R-spondin-1	rspo1	RSPO1	Proteomics
RSPO3;R-spondin-3	rspo3	RSPO3	Proteomics
RTBDN;Retbindin	rtbdn	RTBDN	Proteomics
RTN4R;Reticulon-4 receptor	rtn4r	RTN4R	Proteomics
RUVBL1;RuvB-like 1	ruvbl1	RUVBL1	Proteomics
RWDD1;RWD domain-containing protein 1	rwdd1	RWDD1	Proteomics
S100A11;Protein S100-A11	s100a11	S100A11	Proteomics
S100A12;Protein S100-A12	s100a12	S100A12	Proteomics
S100A16;Protein S100-A16	s100a16	S100A16	Proteomics
S100A4;Protein S100-A4	s100a4	S100A4	Proteomics
S100P;Protein S100-P	s100p	S100P	Proteomics
SAMD9L;Sterile alpha motif domain-containing protein 9-like	samd9l	SAMD9L	Proteomics
SCAMP3;Secretory carrier-associated membrane protein 3	scamp3	SCAMP3	Proteomics
SCARA5;Scavenger receptor class A member 5	scara5	SCARA5	Proteomics
SCARB1;Scavenger receptor class B member 1	scarb1	SCARB1	Proteomics
SCARB2;Lysosome membrane protein 2	scarb2	SCARB2	Proteomics
SCARF1;Scavenger receptor class F member 1	scarf1	SCARF1	Proteomics
SCARF2;Scavenger receptor class F member 2	scarf2	SCARF2	Proteomics
SCG2;Secretogranin-2	scg2	SCG2	Proteomics
SCG3;Secretogranin-3	scg3	SCG3	Proteomics
SCGB1A1;Uteroglobin	scgb1a1	SCGB1A1	Proteomics
SCGB3A2;Secretoglobin family 3A member 2	scgb3a2	SCGB3A2	Proteomics
SCGN;Secretagogin	scgn	SCGN	Proteomics
SCLY;Selenocysteine lyase	scly	SCLY	Proteomics
SCP2;Non-specific lipid-transfer protein	scp2	SCP2	Proteomics
SCRN1;Secernin-1	scrn1	SCRN1	Proteomics
SDC1;Syndecan-1	sdc1	SDC1	Proteomics
SDC4;Syndecan-4	sdc4	SDC4	Proteomics
SELE;E-selectin	sele	SELE	Proteomics
SELP;P-selectin	selp	SELP	Proteomics
SELPLG;P-selectin glycoprotein ligand 1	selplg	SELPLG	Proteomics
SEMA3F;Semaphorin-3F	sema3f	SEMA3F	Proteomics
SEMA4C;Semaphorin-4C	sema4c	SEMA4C	Proteomics
SEMA4D;Semaphorin-4D	sema4d	SEMA4D	Proteomics
SEMA7A;Semaphorin-7A	sema7a	SEMA7A	Proteomics
SEPTIN9;Septin-9	septin9	SEPTIN9	Proteomics
SERPINA11;Serpin A11	serpina11	SERPINA11	Proteomics
SERPINA12;Serpin A12	serpina12	SERPINA12	Proteomics
SERPINA9;Serpin A9	serpina9	SERPINA9	Proteomics
SERPINB1;Leukocyte elastase inhibitor	serpinb1	SERPINB1	Proteomics
SERPINB5;Serpin B5	serpinb5	SERPINB5	Proteomics
SERPINB6;Serpin B6	serpinb6	SERPINB6	Proteomics
SERPINB8;Serpin B8	serpinb8	SERPINB8	Proteomics
SERPINB9;Serpin B9	serpinb9	SERPINB9	Proteomics
SERPINE1;Plasminogen activator inhibitor 1	serpine1	SERPINE1	Proteomics
SESTD1;SEC14 domain and spectrin repeat-containing protein 1	sestd1	SESTD1	Proteomics
SETMAR;Histone-lysine N-methyltransferase SETMAR	setmar	SETMAR	Proteomics
SEZ6L;Seizure 6-like protein	sez6l	SEZ6L	Proteomics
SEZ6L2;Seizure 6-like protein 2	sez6l2	SEZ6L2	Proteomics
SF3B4;Splicing factor 3B subunit 4	sf3b4	SF3B4	Proteomics
SFRP1;Secreted frizzled-related protein 1	sfrp1	SFRP1	Proteomics
SFTPA1;Pulmonary surfactant-associated protein A1	sftpa1	SFTPA1	Proteomics
SFTPA2;Pulmonary surfactant-associated protein A2	sftpa2	SFTPA2	Proteomics
SFTPD;Pulmonary surfactant-associated protein D	sftpd	SFTPD	Proteomics
SH2B3;SH2B adapter protein 3	sh2b3	SH2B3	Proteomics
SH2D1A;SH2 domain-containing protein 1A	sh2d1a	SH2D1A	Proteomics
SHMT1;Serine hydroxymethyltransferase, cytosolic	shmt1	SHMT1	Proteomics
SIAE;Sialate O-acetylesterase	siae	SIAE	Proteomics
SIGLEC1;Sialoadhesin	siglec1	SIGLEC1	Proteomics
SIGLEC10;Sialic acid-binding Ig-like lectin 10	siglec10	SIGLEC10	Proteomics
SIGLEC15;Sialic acid-binding Ig-like lectin 15	siglec15	SIGLEC15	Proteomics
SIGLEC5;Sialic acid-binding Ig-like lectin 5	siglec5	SIGLEC5	Proteomics
SIGLEC6;Sialic acid-binding Ig-like lectin 6	siglec6	SIGLEC6	Proteomics
SIGLEC7;Sialic acid-binding Ig-like lectin 7	siglec7	SIGLEC7	Proteomics
SIGLEC9;Sialic acid-binding Ig-like lectin 9	siglec9	SIGLEC9	Proteomics
SIRPA;Tyrosine-protein phosphatase non-receptor type substrate 1	sirpa	SIRPA	Proteomics
SIRPB1;Signal-regulatory protein beta-1	sirpb1	SIRPB1	Proteomics
SIRT2;NAD-dependent protein deacetylase sirtuin-2	sirt2	SIRT2	Proteomics
SIRT5;NAD-dependent protein deacylase sirtuin-5, mitochondrial	sirt5	SIRT5	Proteomics
SIT1;Signaling threshold-regulating transmembrane adapter 1	sit1	SIT1	Proteomics
SKAP1;Src kinase-associated phosphoprotein 1	skap1	SKAP1	Proteomics
SKAP2;Src kinase-associated phosphoprotein 2	skap2	SKAP2	Proteomics
SLAMF1;Signaling lymphocytic activation molecule	slamf1	SLAMF1	Proteomics
SLAMF6;SLAM family member 6	slamf6	SLAMF6	Proteomics
SLAMF7;SLAM family member 7	slamf7	SLAMF7	Proteomics
SLAMF8;SLAM family member 8	slamf8	SLAMF8	Proteomics
SLC16A1;Monocarboxylate transporter 1	slc16a1	SLC16A1	Proteomics
SLC27A4;Long-chain fatty acid transport protein 4	slc27a4	SLC27A4	Proteomics
SLC39A14;Zinc transporter ZIP14	slc39a14	SLC39A14	Proteomics
SLC39A5;Zinc transporter ZIP5	slc39a5	SLC39A5	Proteomics
SLIT2;Slit homolog 2 protein	slit2	SLIT2	Proteomics
SLITRK2;SLIT and NTRK-like protein 2	slitrk2	SLITRK2	Proteomics
SLITRK6;SLIT and NTRK-like protein 6	slitrk6	SLITRK6	Proteomics
SMAD1;Mothers against decapentaplegic homolog 1	smad1	SMAD1	Proteomics
SMAD5;Mothers against decapentaplegic homolog 5	smad5	SMAD5	Proteomics
SMARCA2;Probable global transcription activator SNF2L2	smarca2	SMARCA2	Proteomics
SMOC1;SPARC-related modular calcium-binding protein 1	smoc1	SMOC1	Proteomics
SMOC2;SPARC-related modular calcium-binding protein 2	smoc2	SMOC2	Proteomics
SMPD1;Sphingomyelin phosphodiesterase	smpd1	SMPD1	Proteomics
SMPDL3A;Acid sphingomyelinase-like phosphodiesterase 3a	smpdl3a	SMPDL3A	Proteomics
SNAP23;Synaptosomal-associated protein 23	snap23	SNAP23	Proteomics
SNAP29;Synaptosomal-associated protein 29	snap29	SNAP29	Proteomics
SNCG;Gamma-synuclein	sncg	SNCG	Proteomics
SNX9;Sorting nexin-9	snx9	SNX9	Proteomics
SOD1;Superoxide dismutase [Cu-Zn]	sod1	SOD1	Proteomics
SOD2;Superoxide dismutase [Mn], mitochondrial	sod2	SOD2	Proteomics
SORCS2;VPS10 domain-containing receptor SorCS2	sorcs2	SORCS2	Proteomics
SORD;Sorbitol dehydrogenase	sord	SORD	Proteomics
SORT1;Sortilin	sort1	SORT1	Proteomics
SOST;Sclerostin	sost	SOST	Proteomics
SPARC;SPARC	sparc	SPARC	Proteomics
SPARCL1;SPARC-like protein 1	sparcl1	SPARCL1	Proteomics
SPINK1;Serine protease inhibitor Kazal-type 1	spink1	SPINK1	Proteomics
SPINK4;Serine protease inhibitor Kazal-type 4	spink4	SPINK4	Proteomics
SPINK5;Serine protease inhibitor Kazal-type 5	spink5	SPINK5	Proteomics
SPINK6;Serine protease inhibitor Kazal-type 6	spink6	SPINK6	Proteomics
SPINT1;Kunitz-type protease inhibitor 1	spint1	SPINT1	Proteomics
SPINT2;Kunitz-type protease inhibitor 2	spint2	SPINT2	Proteomics
SPOCK1;Testican-1	spock1	SPOCK1	Proteomics
SPON1;Spondin-1	spon1	SPON1	Proteomics
SPON2;Spondin-2	spon2	SPON2	Proteomics
SPP1;Osteopontin	spp1	SPP1	Proteomics
SPRY2;Protein sprouty homolog 2	spry2	SPRY2	Proteomics
SRC;Proto-oncogene tyrosine-protein kinase Src	src	SRC	Proteomics
SRP14;Signal recognition particle 14 kDa protein	srp14	SRP14	Proteomics
SRPK2;SRSF protein kinase 2	srpk2	SRPK2	Proteomics
SSB;Lupus La protein	ssb	SSB	Proteomics
SSC4D;Scavenger receptor cysteine-rich domain-containing group B protein	ssc4d	SSC4D	Proteomics
SSC5D;Soluble scavenger receptor cysteine-rich domain-containing protein SSC5D	ssc5d	SSC5D	Proteomics
ST3GAL1;CMP-N-acetylneuraminate-beta-galactosamide-alpha-2,3-sialyltransferase 1	st3gal1	ST3GAL1	Proteomics
ST6GAL1;Beta-galactoside alpha-2,6-sialyltransferase 1	st6gal1	ST6GAL1	Proteomics
STAMBP;STAM-binding protein	stambp	STAMBP	Proteomics
STAT5B;Signal transducer and activator of transcription 5B	stat5b	STAT5B	Proteomics
STC1;Stanniocalcin-1	stc1	STC1	Proteomics
STC2;Stanniocalcin-2	stc2	STC2	Proteomics
STIP1;Stress-induced-phosphoprotein 1	stip1	STIP1	Proteomics
STK11;Serine/threonine-protein kinase STK11	stk11	STK11	Proteomics
STK24;Serine/threonine-protein kinase 24	stk24	STK24	Proteomics
STK4;Serine/threonine-protein kinase 4	stk4	STK4	Proteomics
STX16;Syntaxin-16	stx16	STX16	Proteomics
STX4;Syntaxin-4	stx4	STX4	Proteomics
STX6;Syntaxin-6	stx6	STX6	Proteomics
STX8;Syntaxin-8	stx8	STX8	Proteomics
STXBP3;Syntaxin-binding protein 3	stxbp3	STXBP3	Proteomics
SUGT1;Protein SGT1 homolog	sugt1	SUGT1	Proteomics
SULT1A1;Sulfotransferase 1A1	sult1a1	SULT1A1	Proteomics
SULT2A1;Bile salt sulfotransferase	sult2a1	SULT2A1	Proteomics
SUMF2;Inactive C-alpha-formylglycine-generating enzyme 2	sumf2	SUMF2	Proteomics
SUSD1;Sushi domain-containing protein 1	susd1	SUSD1	Proteomics
SUSD2;Sushi domain-containing protein 2	susd2	SUSD2	Proteomics
TACC3;Transforming acidic coiled-coil-containing protein 3	tacc3	TACC3	Proteomics
TACSTD2;Tumor-associated calcium signal transducer 2	tacstd2	TACSTD2	Proteomics
TAFA5;Chemokine-like protein TAFA-5	tafa5	TAFA5	Proteomics
TANK;TRAF family member-associated NF-kappa-B activator	tank	TANK	Proteomics
TARBP2;RISC-loading complex subunit TARBP2	tarbp2	TARBP2	Proteomics
TBC1D17;TBC1 domain family member 17	tbc1d17	TBC1D17	Proteomics
TBC1D23;TBC1 domain family member 23	tbc1d23	TBC1D23	Proteomics
TBC1D5;TBC1 domain family member 5	tbc1d5	TBC1D5	Proteomics
TBCB;Tubulin-folding cofactor B	tbcb	TBCB	Proteomics
TBCC;Tubulin-specific chaperone C	tbcc	TBCC	Proteomics
TBL1X;F-box-like/WD repeat-containing protein TBL1X	tbl1x	TBL1X	Proteomics
TCL1A;T-cell leukemia/lymphoma protein 1A	tcl1a	TCL1A	Proteomics
TCL1B;T-cell leukemia/lymphoma protein 1B	tcl1b	TCL1B	Proteomics
TCN2;Transcobalamin-2	tcn2	TCN2	Proteomics
TDGF1;Teratocarcinoma-derived growth factor 1	tdgf1	TDGF1	Proteomics
TDRKH;Tudor and KH domain-containing protein	tdrkh	TDRKH	Proteomics
TEK;Angiopoietin-1 receptor	tek	TEK	Proteomics
TFF1;Trefoil factor 1	tff1	TFF1	Proteomics
TFF2;Trefoil factor 2	tff2	TFF2	Proteomics
TFF3;Trefoil factor 3	tff3	TFF3	Proteomics
TFPI;Tissue factor pathway inhibitor	tfpi	TFPI	Proteomics
TFPI2;Tissue factor pathway inhibitor 2	tfpi2	TFPI2	Proteomics
TFRC;Transferrin receptor protein 1	tfrc	TFRC	Proteomics
TGFA;Protransforming growth factor alpha	tgfa	TGFA	Proteomics
TGFB1;Transforming growth factor beta-1 proprotein	tgfb1	TGFB1	Proteomics
TGFBI;Transforming growth factor-beta-induced protein ig-h3	tgfbi	TGFBI	Proteomics
TGFBR2;TGF-beta receptor type-2	tgfbr2	TGFBR2	Proteomics
TGFBR3;Transforming growth factor beta receptor type 3	tgfbr3	TGFBR3	Proteomics
TGM2;Protein-glutamine gamma-glutamyltransferase 2	tgm2	TGM2	Proteomics
THBD;Thrombomodulin	thbd	THBD	Proteomics
THBS2;Thrombospondin-2	thbs2	THBS2	Proteomics
THBS4;Thrombospondin-4	thbs4	THBS4	Proteomics
THOP1;Thimet oligopeptidase	thop1	THOP1	Proteomics
THPO;Thrombopoietin	thpo	THPO	Proteomics
THY1;Thy-1 membrane glycoprotein	thy1	THY1	Proteomics
TIA1;Nucleolysin TIA-1 isoform p40	tia1	TIA1	Proteomics
TIE1;Tyrosine-protein kinase receptor Tie-1	tie1	TIE1	Proteomics
TIGAR;Fructose-2,6-bisphosphatase TIGAR	tigar	TIGAR	Proteomics
TIMD4;T-cell immunoglobulin and mucin domain-containing protein 4	timd4	TIMD4	Proteomics
TIMP1;Metalloproteinase inhibitor 1	timp1	TIMP1	Proteomics
TIMP3;Metalloproteinase inhibitor 3	timp3	TIMP3	Proteomics
TIMP4;Metalloproteinase inhibitor 4	timp4	TIMP4	Proteomics
TINAGL1;Tubulointerstitial nephritis antigen-like	tinagl1	TINAGL1	Proteomics
TJAP1;Tight junction-associated protein 1	tjap1	TJAP1	Proteomics
TLR3;Toll-like receptor 3	tlr3	TLR3	Proteomics
TMPRSS15;Enteropeptidase	tmprss15	TMPRSS15	Proteomics
TMPRSS5;Transmembrane protease serine 5	tmprss5	TMPRSS5	Proteomics
TMSB10;Thymosin beta-10	tmsb10	TMSB10	Proteomics
TNC;Tenascin	tnc	TNC	Proteomics
TNF;Tumor necrosis factor	tnf	TNF	Proteomics
TNFAIP8;Tumor necrosis factor alpha-induced protein 8	tnfaip8	TNFAIP8	Proteomics
TNFRSF10A;Tumor necrosis factor receptor superfamily member 10A	tnfrsf10a	TNFRSF10A	Proteomics
TNFRSF10B;Tumor necrosis factor receptor superfamily member 10B	tnfrsf10b	TNFRSF10B	Proteomics
TNFRSF10C;Tumor necrosis factor receptor superfamily member 10C	tnfrsf10c	TNFRSF10C	Proteomics
TNFRSF11A;Tumor necrosis factor receptor superfamily member 11A	tnfrsf11a	TNFRSF11A	Proteomics
TNFRSF11B;Tumor necrosis factor receptor superfamily member 11B	tnfrsf11b	TNFRSF11B	Proteomics
TNFRSF12A;Tumor necrosis factor receptor superfamily member 12A	tnfrsf12a	TNFRSF12A	Proteomics
TNFRSF13B;Tumor necrosis factor receptor superfamily member 13B	tnfrsf13b	TNFRSF13B	Proteomics
TNFRSF13C;Tumor necrosis factor receptor superfamily member 13C	tnfrsf13c	TNFRSF13C	Proteomics
TNFRSF14;Tumor necrosis factor receptor superfamily member 14	tnfrsf14	TNFRSF14	Proteomics
TNFRSF19;Tumor necrosis factor receptor superfamily member 19	tnfrsf19	TNFRSF19	Proteomics
TNFRSF1A;Tumor necrosis factor receptor superfamily member 1A	tnfrsf1a	TNFRSF1A	Proteomics
TNFRSF1B;Tumor necrosis factor receptor superfamily member 1B	tnfrsf1b	TNFRSF1B	Proteomics
TNFRSF21;Tumor necrosis factor receptor superfamily member 21	tnfrsf21	TNFRSF21	Proteomics
TNFRSF4;Tumor necrosis factor receptor superfamily member 4	tnfrsf4	TNFRSF4	Proteomics
TNFRSF6B;Tumor necrosis factor receptor superfamily member 6B	tnfrsf6b	TNFRSF6B	Proteomics
TNFRSF8;Tumor necrosis factor receptor superfamily member 8	tnfrsf8	TNFRSF8	Proteomics
TNFRSF9;Tumor necrosis factor receptor superfamily member 9	tnfrsf9	TNFRSF9	Proteomics
TNFSF10;Tumor necrosis factor ligand superfamily member 10	tnfsf10	TNFSF10	Proteomics
TNFSF11;Tumor necrosis factor ligand superfamily member 11	tnfsf11	TNFSF11	Proteomics
TNFSF12;Tumor necrosis factor ligand superfamily member 12	tnfsf12	TNFSF12	Proteomics
TNFSF13;Tumor necrosis factor ligand superfamily member 13	tnfsf13	TNFSF13	Proteomics
TNFSF13B;Tumor necrosis factor ligand superfamily member 13B	tnfsf13b	TNFSF13B	Proteomics
TNFSF14;Tumor necrosis factor ligand superfamily member 14	tnfsf14	TNFSF14	Proteomics
TNNI3;Troponin I, cardiac muscle	tnni3	TNNI3	Proteomics
TNR;Tenascin-R	tnr	TNR	Proteomics
TNXB;Tenascin-X	tnxb	TNXB	Proteomics
TP53;Cellular tumor antigen p53	tp53	TP53	Proteomics
TP53INP1;Tumor protein p53-inducible nuclear protein 1	tp53inp1	TP53INP1	Proteomics
TPMT;Thiopurine S-methyltransferase	tpmt	TPMT	Proteomics
TPP1;Tripeptidyl-peptidase 1	tpp1	TPP1	Proteomics
TPPP3;Tubulin polymerization-promoting protein family member 3	tppp3	TPPP3	Proteomics
TPSAB1;Tryptase alpha/beta-1	tpsab1	TPSAB1	Proteomics
TPT1;Translationally-controlled tumor protein	tpt1	TPT1	Proteomics
TRAF2;TNF receptor-associated factor 2	traf2	TRAF2	Proteomics
TREM2;Triggering receptor expressed on myeloid cells 2	trem2	TREM2	Proteomics
TREML2;Trem-like transcript 2 protein	treml2	TREML2	Proteomics
TRIAP1;TP53-regulated inhibitor of apoptosis 1	triap1	TRIAP1	Proteomics
TRIM21;E3 ubiquitin-protein ligase TRIM21	trim21	TRIM21	Proteomics
TRIM5;Tripartite motif-containing protein 5	trim5	TRIM5	Proteomics
TSHB;Thyrotropin subunit beta	tshb	TSHB	Proteomics
TSLP;Thymic stromal lymphopoietin	tslp	TSLP	Proteomics
TSPAN1;Tetraspanin-1	tspan1	TSPAN1	Proteomics
TST;Thiosulfate sulfurtransferase	tst	TST	Proteomics
TXLNA;Alpha-taxilin	txlna	TXLNA	Proteomics
TXNDC15;Thioredoxin domain-containing protein 15	txndc15	TXNDC15	Proteomics
TXNDC5;Thioredoxin domain-containing protein 5	txndc5	TXNDC5	Proteomics
TXNRD1;Thioredoxin reductase 1, cytoplasmic	txnrd1	TXNRD1	Proteomics
TYMP;Thymidine phosphorylase	tymp	TYMP	Proteomics
TYRO3;Tyrosine-protein kinase receptor TYRO3	tyro3	TYRO3	Proteomics
UBAC1;Ubiquitin-associated domain-containing protein 1	ubac1	UBAC1	Proteomics
ULBP2;UL16-binding protein 2	ulbp2	ULBP2	Proteomics
UMOD;Uromodulin	umod	UMOD	Proteomics
USO1;General vesicular transport factor p115	uso1	USO1	Proteomics
USP8;Ubiquitin carboxyl-terminal hydrolase 8	usp8	USP8	Proteomics
UXS1;UDP-glucuronic acid decarboxylase 1	uxs1	UXS1	Proteomics
VAMP5;Vesicle-associated membrane protein 5	vamp5	VAMP5	Proteomics
VASH1;Tubulinyl-Tyr carboxypeptidase 1	vash1	VASH1	Proteomics
VASN;Vasorin	vasn	VASN	Proteomics
VAT1;Synaptic vesicle membrane protein VAT-1 homolog	vat1	VAT1	Proteomics
VCAM1;Vascular cell adhesion protein 1	vcam1	VCAM1	Proteomics
VCAN;Versican core protein	vcan	VCAN	Proteomics
VEGFA;Vascular endothelial growth factor A	vegfa	VEGFA	Proteomics
VEGFC;Vascular endothelial growth factor C	vegfc	VEGFC	Proteomics
VEGFD;Vascular endothelial growth factor D	vegfd	VEGFD	Proteomics
VIM;Vimentin	vim	VIM	Proteomics
VMO1;Vitelline membrane outer layer protein 1 homolog	vmo1	VMO1	Proteomics
VNN2;Vascular non-inflammatory molecule 2	vnn2	VNN2	Proteomics
VPS37A;Vacuolar protein sorting-associated protein 37A	vps37a	VPS37A	Proteomics
VPS53;Vacuolar protein sorting-associated protein 53 homolog	vps53	VPS53	Proteomics
VSIG4;V-set and immunoglobulin domain-containing protein 4	vsig4	VSIG4	Proteomics
VSIR;V-type immunoglobulin domain-containing suppressor of T-cell activation	vsir	VSIR	Proteomics
VSTM1;V-set and transmembrane domain-containing protein 1	vstm1	VSTM1	Proteomics
VSTM2L;V-set and transmembrane domain-containing protein 2-like protein	vstm2l	VSTM2L	Proteomics
VTA1;Vacuolar protein sorting-associated protein VTA1 homolog	vta1	VTA1	Proteomics
VTCN1;V-set domain-containing T-cell activation inhibitor 1	vtcn1	VTCN1	Proteomics
VWA1;von Willebrand factor A domain-containing protein 1	vwa1	VWA1	Proteomics
VWC2;Brorin	vwc2	VWC2	Proteomics
VWF;von Willebrand factor	vwf	VWF	Proteomics
WARS;Tryptophan--tRNA ligase, cytoplasmic	wars	WARS	Proteomics
WAS;Wiskott-Aldrich syndrome protein	was	WAS	Proteomics
WASF1;Wiskott-Aldrich syndrome protein family member 1	wasf1	WASF1	Proteomics
WASF3;Wiskott-Aldrich syndrome protein family member 3	wasf3	WASF3	Proteomics
WFDC12;WAP four-disulfide core domain protein 12	wfdc12	WFDC12	Proteomics
WFDC2;WAP four-disulfide core domain protein 2	wfdc2	WFDC2	Proteomics
WFIKKN1;WAP, Kazal, immunoglobulin, Kunitz and NTR domain-containing protein 1	wfikkn1	WFIKKN1	Proteomics
WFIKKN2;WAP, Kazal, immunoglobulin, Kunitz and NTR domain-containing protein 2	wfikkn2	WFIKKN2	Proteomics
WIF1;Wnt inhibitory factor 1	wif1	WIF1	Proteomics
WNT9A;Protein Wnt-9a	wnt9a	WNT9A	Proteomics
WWP2;NEDD4-like E3 ubiquitin-protein ligase WWP2	wwp2	WWP2	Proteomics
XCL1;Lymphotactin	xcl1	XCL1	Proteomics
XG;Glycoprotein Xg	xg	XG	Proteomics
XPNPEP2;Xaa-Pro aminopeptidase 2	xpnpep2	XPNPEP2	Proteomics
XRCC4;DNA repair protein XRCC4	xrcc4	XRCC4	Proteomics
YES1;Tyrosine-protein kinase Yes	yes1	YES1	Proteomics
YTHDF3;YTH domain-containing family protein 3	ythdf3	YTHDF3	Proteomics
ZBTB16;Zinc finger and BTB domain-containing protein 16	zbtb16	ZBTB16	Proteomics
ZBTB17;Zinc finger and BTB domain-containing protein 17	zbtb17	ZBTB17	Proteomics
Glucose-lactate | Instance 0	p20280_i0	Gluc.Lactate.i0	Metabolic
Spectrometer-corrected alanine | Instance 0	p20281_i0	Spectrometer.Corr.Ala.i0	Metabolic
Total Cholesterol | Instance 0	p23400_i0	Total.Cholesterol.i0	Metabolic
Total Cholesterol Minus HDL-C | Instance 0	p23401_i0	Total.Cholesterol...HDL.C.i0	Metabolic
Remnant Cholesterol (Non-HDL, Non-LDL -Cholesterol) | Instance 0	p23402_i0	Remnant.Cholesterol..Non.HDL..Non.LDL..i0	Metabolic
VLDL Cholesterol | Instance 0	p23403_i0	VLDL.C.i0	Metabolic
Clinical LDL Cholesterol | Instance 0	p23404_i0	CLDLChol.i0	Metabolic
LDL Cholesterol | Instance 0	p23405_i0	LDL.C.i0	Metabolic
HDL Cholesterol (nmrMetabolomics) | Instance 0	p23406_i0	HDL.C.NMR.i0	Metabolic
Total Triglycerides | Instance 0	p23407_i0	Total.TG.i0	Metabolic
Triglycerides in VLDL | Instance 0	p23408_i0	TGiVLDL.i0	Metabolic
Triglycerides in LDL | Instance 0	p23409_i0	TGiLDL.i0	Metabolic
Triglycerides in HDL | Instance 0	p23410_i0	TGiHDL.i0	Metabolic
Total Phospholipids in Lipoprotein Particles | Instance 0	p23411_i0	TPLP.i0	Metabolic
Phospholipids in VLDL | Instance 0	p23412_i0	PLiVLDL.i0	Metabolic
Phospholipids in LDL | Instance 0	p23413_i0	PLiLDL.i0	Metabolic
Phospholipids in HDL | Instance 0	p23414_i0	PLiHDL.i0	Metabolic
Total Esterified Cholesterol | Instance 0	p23415_i0	Total.Esterified.Cholesterol.i0	Metabolic
Cholesteryl Esters in VLDL | Instance 0	p23416_i0	CEIVLDL.i0	Metabolic
Cholesteryl Esters in LDL | Instance 0	p23417_i0	CEILDL.i0	Metabolic
Cholesteryl Esters in HDL | Instance 0	p23418_i0	CEIHDL.i0	Metabolic
Total Free Cholesterol | Instance 0	p23419_i0	Total.Free.Cholesterol.i0	Metabolic
Free Cholesterol in VLDL | Instance 0	p23420_i0	FCiVLDL.i0	Metabolic
Free Cholesterol in LDL | Instance 0	p23421_i0	FCiLDL.i0	Metabolic
Free Cholesterol in HDL | Instance 0	p23422_i0	FCiHDL.i0	Metabolic
Total Lipids in Lipoprotein Particles | Instance 0	p23423_i0	TLiLipoproteinParticles.i0	Metabolic
Total Lipids in VLDL | Instance 0	p23424_i0	TLiVLDL.i0	Metabolic
Total Lipids in LDL | Instance 0	p23425_i0	TLiLDL.i0	Metabolic
Total Lipids in HDL | Instance 0	p23426_i0	TLiHDL.i0	Metabolic
Total Concentration of Lipoprotein Particles | Instance 0	p23427_i0	Total.Lipoprotein.Particles.i0	Metabolic
Concentration of VLDL Particles | Instance 0	p23428_i0	COVLDLP.i0	Metabolic
Concentration of LDL Particles | Instance 0	p23429_i0	COLDLP.i0	Metabolic
Concentration of HDL Particles | Instance 0	p23430_i0	COHDLP.i0	Metabolic
Average Diameter for VLDL Particles | Instance 0	p23431_i0	ADVP.i0	Metabolic
Average Diameter for LDL Particles | Instance 0	p23432_i0	ADLP.i0	Metabolic
Average Diameter for HDL Particles | Instance 0	p23433_i0	ADHP.i0	Metabolic
Phosphoglycerides | Instance 0	p23434_i0	PG.i0	Metabolic
Triglycerides to Phosphoglycerides ratio | Instance 0	p23435_i0	TGiToPGiRatio.i0	Metabolic
Total Cholines | Instance 0	p23436_i0	Total.Choline.i0	Metabolic
Phosphatidylcholines | Instance 0	p23437_i0	PC.i0	Metabolic
Sphingomyelins | Instance 0	p23438_i0	SM.i0	Metabolic
Apolipoprotein B (nmrMetabolomics) | Instance 0	p23439_i0	ApoB.NMR.i0	Metabolic
Apolipoprotein A1 | Instance 0	p23440_i0	ApoA1.i0	Metabolic
Apolipoprotein B to Apolipoprotein A1 ratio | Instance 0	p23441_i0	ApoB.ApoA1.ratio.i0	Metabolic
Total Fatty Acids | Instance 0	p23442_i0	Total.FA.i0	Metabolic
Degree of Unsaturation | Instance 0	p23443_i0	DoU.i0	Metabolic
Omega-3 Fatty Acids | Instance 0	p23444_i0	Omega.3.FA.i0	Metabolic
Omega-6 Fatty Acids | Instance 0	p23445_i0	Omega.6.FA.i0	Metabolic
Polyunsaturated Fatty Acids | Instance 0	p23446_i0	PUFA.i0	Metabolic
Monounsaturated Fatty Acids | Instance 0	p23447_i0	MUFA.i0	Metabolic
Saturated Fatty Acids | Instance 0	p23448_i0	SFA.i0	Metabolic
Linoleic Acid | Instance 0	p23449_i0	LA.i0	Metabolic
Docosahexaenoic Acid | Instance 0	p23450_i0	DHA.i0	Metabolic
Omega-3 Fatty Acids to Total Fatty Acids percentage | Instance 0	p23451_i0	Omega.3.FA.to.TFA.P.i0	Metabolic
Omega-6 Fatty Acids to Total Fatty Acids percentage | Instance 0	p23452_i0	Omega.6.FA.to.TFA.P.i0	Metabolic
Polyunsaturated Fatty Acids to Total Fatty Acids percentage | Instance 0	p23453_i0	PUFA.to.TFA.P.i0	Metabolic
Monounsaturated Fatty Acids to Total Fatty Acids percentage | Instance 0	p23454_i0	MUFA.to.TFA.P.i0	Metabolic
Saturated Fatty Acids to Total Fatty Acids percentage | Instance 0	p23455_i0	SFA.to.TFA.P.i0	Metabolic
Linoleic Acid to Total Fatty Acids percentage | Instance 0	p23456_i0	LA.to.TFA.P.i0	Metabolic
Docosahexaenoic Acid to Total Fatty Acids percentage | Instance 0	p23457_i0	DHA.Total.FA.P.i0	Metabolic
Polyunsaturated Fatty Acids to Monounsaturated Fatty Acids ratio | Instance 0	p23458_i0	PUFA.to.MUFA.Ratio.i0	Metabolic
Omega-6 Fatty Acids to Omega-3 Fatty Acids ratio | Instance 0	p23459_i0	Omega.6.to.Omega.3.FA.Ratio.i0	Metabolic
Alanine | Instance 0	p23460_i0	Ala.i0	Metabolic
Glutamine | Instance 0	p23461_i0	Gln.i0	Metabolic
Glycine | Instance 0	p23462_i0	Gly.i0	Metabolic
Histidine | Instance 0	p23463_i0	His.i0	Metabolic
Total Concentration of Branched-Chain Amino Acids (Leucine + Isoleucine + Valine) | Instance 0	p23464_i0	Total.BCAA..Leu...Ile...Val..i0	Metabolic
Isoleucine | Instance 0	p23465_i0	Ile.i0	Metabolic
Leucine | Instance 0	p23466_i0	Leu.i0	Metabolic
Valine | Instance 0	p23467_i0	Valine.i0	Metabolic
Phenylalanine | Instance 0	p23468_i0	Phe.i0	Metabolic
Tyrosine | Instance 0	p23469_i0	Tyrosine.i0	Metabolic
Glucose (nmrMetabolomics) | Instance 0	p23470_i0	Glc.NMR.i0	Metabolic
Lactate | Instance 0	p23471_i0	Lactate.i0	Metabolic
Pyruvate | Instance 0	p23472_i0	Pyruvate.i0	Metabolic
Citrate | Instance 0	p23473_i0	Citrate.i0	Metabolic
3-Hydroxybutyrate | Instance 0	p23474_i0	PL.3HB.i0	Metabolic
Acetate | Instance 0	p23475_i0	Acetate.i0	Metabolic
Acetoacetate | Instance 0	p23476_i0	AcAc.i0	Metabolic
Acetone | Instance 0	p23477_i0	Acetone.i0	Metabolic
Creatinine (nmrMetabolomics) | Instance 0	p23478_i0	Cr.NMR.i0	Metabolic
Albumin (nmrMetabolomics) | Instance 0	p23479_i0	Alb.NMR.i0	Metabolic
Glycoprotein Acetyls | Instance 0	p23480_i0	GP.Acetyls.i0	Metabolic
Concentration of Chylomicrons and Extremely Large VLDL Particles | Instance 0	p23481_i0	COCEELVLDLP.i0	Metabolic
Total Lipids in Chylomicrons and Extremely Large VLDL | Instance 0	p23482_i0	TLiCEELVLDL.i0	Metabolic
Phospholipids in Chylomicrons and Extremely Large VLDL | Instance 0	p23483_i0	PLiCEELVLDL.i0	Metabolic
Cholesterol in Chylomicrons and Extremely Large VLDL | Instance 0	p23484_i0	CCELV.i0	Metabolic
Cholesteryl Esters in Chylomicrons and Extremely Large VLDL | Instance 0	p23485_i0	CEICELV.i0	Metabolic
Free Cholesterol in Chylomicrons and Extremely Large VLDL | Instance 0	p23486_i0	FCiCEELVLDL.i0	Metabolic
Triglycerides in Chylomicrons and Extremely Large VLDL | Instance 0	p23487_i0	TGiCEELVLDL.i0	Metabolic
Concentration of Very Large VLDL Particles | Instance 0	p23488_i0	COVLVLDLP.i0	Metabolic
Total Lipids in Very Large VLDL | Instance 0	p23489_i0	TLiVLVLDL.i0	Metabolic
Phospholipids in Very Large VLDL | Instance 0	p23490_i0	PLiVLVLDL.i0	Metabolic
Cholesterol in Very Large VLDL | Instance 0	p23491_i0	CVLVLDL.i0	Metabolic
Cholesteryl Esters in Very Large VLDL | Instance 0	p23492_i0	CEIVLVLDL.i0	Metabolic
Free Cholesterol in Very Large VLDL | Instance 0	p23493_i0	FCiVLVLDL.i0	Metabolic
Triglycerides in Very Large VLDL | Instance 0	p23494_i0	TGiVLVLDL.i0	Metabolic
Concentration of Large VLDL Particles | Instance 0	p23495_i0	COLVLDLP.i0	Metabolic
Total Lipids in Large VLDL | Instance 0	p23496_i0	TLiLVLDL.i0	Metabolic
Phospholipids in Large VLDL | Instance 0	p23497_i0	PLiLVLDL.i0	Metabolic
Cholesterol in Large VLDL | Instance 0	p23498_i0	CLVLDL.i0	Metabolic
Cholesteryl Esters in Large VLDL | Instance 0	p23499_i0	CEILVLDL.i0	Metabolic
Free Cholesterol in Large VLDL | Instance 0	p23500_i0	FCiLVLDL.i0	Metabolic
Triglycerides in Large VLDL | Instance 0	p23501_i0	TGiLVLDL.i0	Metabolic
Concentration of Medium VLDL Particles | Instance 0	p23502_i0	COMVLDLP.i0	Metabolic
Total Lipids in Medium VLDL | Instance 0	p23503_i0	TLiMVLDL.i0	Metabolic
Phospholipids in Medium VLDL | Instance 0	p23504_i0	PLiMVLDL.i0	Metabolic
Cholesterol in Medium VLDL | Instance 0	p23505_i0	CMVLDL.i0	Metabolic
Cholesteryl Esters in Medium VLDL | Instance 0	p23506_i0	CEIMVLDL.i0	Metabolic
Free Cholesterol in Medium VLDL | Instance 0	p23507_i0	FCiMVLDL.i0	Metabolic
Triglycerides in Medium VLDL | Instance 0	p23508_i0	TGiMVLDL.i0	Metabolic
Concentration of Small VLDL Particles | Instance 0	p23509_i0	COSVLDLP.i0	Metabolic
Total Lipids in Small VLDL | Instance 0	p23510_i0	TLiSVLDL.i0	Metabolic
Phospholipids in Small VLDL | Instance 0	p23511_i0	PLiSVLDL.i0	Metabolic
Cholesterol in Small VLDL | Instance 0	p23512_i0	CSVLDL.i0	Metabolic
Cholesteryl Esters in Small VLDL | Instance 0	p23513_i0	CEISVLDL.i0	Metabolic
Free Cholesterol in Small VLDL | Instance 0	p23514_i0	FCiSVLDL.i0	Metabolic
Triglycerides in Small VLDL | Instance 0	p23515_i0	TGiSVLDL.i0	Metabolic
Concentration of Very Small VLDL Particles | Instance 0	p23516_i0	COVSVLDLP.i0	Metabolic
Total Lipids in Very Small VLDL | Instance 0	p23517_i0	TLiVSVLDL.i0	Metabolic
Phospholipids in Very Small VLDL | Instance 0	p23518_i0	PLiVSVLDL.i0	Metabolic
Cholesterol in Very Small VLDL | Instance 0	p23519_i0	CVSVLDL.i0	Metabolic
Cholesteryl Esters in Very Small VLDL | Instance 0	p23520_i0	CEIVSVLDL.i0	Metabolic
Free Cholesterol in Very Small VLDL | Instance 0	p23521_i0	FCiVSVLDL.i0	Metabolic
Triglycerides in Very Small VLDL | Instance 0	p23522_i0	TGiVSVLDL.i0	Metabolic
Concentration of IDL Particles | Instance 0	p23523_i0	COIDLP.i0	Metabolic
Total Lipids in IDL | Instance 0	p23524_i0	TLiIDL.i0	Metabolic
Phospholipids in IDL | Instance 0	p23525_i0	PLiIDL.i0	Metabolic
Cholesterol in IDL | Instance 0	p23526_i0	CIDL.i0	Metabolic
Cholesteryl Esters in IDL | Instance 0	p23527_i0	CEIDL.i0	Metabolic
Free Cholesterol in IDL | Instance 0	p23528_i0	FCiIDL.i0	Metabolic
Triglycerides in IDL | Instance 0	p23529_i0	TGiIDL.i0	Metabolic
Concentration of Large LDL Particles | Instance 0	p23530_i0	COLLDLP.i0	Metabolic
Total Lipids in Large LDL | Instance 0	p23531_i0	TLiLLDL.i0	Metabolic
Phospholipids in Large LDL | Instance 0	p23532_i0	PLiLLDL.i0	Metabolic
Cholesterol in Large LDL | Instance 0	p23533_i0	CLLDL.i0	Metabolic
Cholesteryl Esters in Large LDL | Instance 0	p23534_i0	CEILLDL.i0	Metabolic
Free Cholesterol in Large LDL | Instance 0	p23535_i0	FCiLLDL.i0	Metabolic
Triglycerides in Large LDL | Instance 0	p23536_i0	TGiLLDL.i0	Metabolic
Concentration of Medium LDL Particles | Instance 0	p23537_i0	COMLDLP.i0	Metabolic
Total Lipids in Medium LDL | Instance 0	p23538_i0	TLiMLDL.i0	Metabolic
Phospholipids in Medium LDL | Instance 0	p23539_i0	PLiMLDL.i0	Metabolic
Cholesterol in Medium LDL | Instance 0	p23540_i0	CMLDL.i0	Metabolic
Cholesteryl Esters in Medium LDL | Instance 0	p23541_i0	CEIMLDL.i0	Metabolic
Free Cholesterol in Medium LDL | Instance 0	p23542_i0	FCiMLDL.i0	Metabolic
Triglycerides in Medium LDL | Instance 0	p23543_i0	TGiMLDL.i0	Metabolic
Concentration of Small LDL Particles | Instance 0	p23544_i0	COSLDLP.i0	Metabolic
Total Lipids in Small LDL | Instance 0	p23545_i0	TLiSLDL.i0	Metabolic
Phospholipids in Small LDL | Instance 0	p23546_i0	PLiSLDL.i0	Metabolic
Cholesterol in Small LDL | Instance 0	p23547_i0	CSLDL.i0	Metabolic
Cholesteryl Esters in Small LDL | Instance 0	p23548_i0	CEISLDL.i0	Metabolic
Free Cholesterol in Small LDL | Instance 0	p23549_i0	FCiSLDL.i0	Metabolic
Triglycerides in Small LDL | Instance 0	p23550_i0	TGiSLDL.i0	Metabolic
Concentration of Very Large HDL Particles | Instance 0	p23551_i0	COVLHDP.i0	Metabolic
Total Lipids in Very Large HDL | Instance 0	p23552_i0	TLiVLHDL.i0	Metabolic
Phospholipids in Very Large HDL | Instance 0	p23553_i0	PLiVLHDL.i0	Metabolic
Cholesterol in Very Large HDL | Instance 0	p23554_i0	CVLHDL.i0	Metabolic
Cholesteryl Esters in Very Large HDL | Instance 0	p23555_i0	CEIVLHDL.i0	Metabolic
Free Cholesterol in Very Large HDL | Instance 0	p23556_i0	FCiVLHDL.i0	Metabolic
Triglycerides in Very Large HDL | Instance 0	p23557_i0	TGiVLHDL.i0	Metabolic
Concentration of Large HDL Particles | Instance 0	p23558_i0	COLHDLP.i0	Metabolic
Total Lipids in Large HDL | Instance 0	p23559_i0	TLiLHDL.i0	Metabolic
Phospholipids in Large HDL | Instance 0	p23560_i0	PLiLHDL.i0	Metabolic
Cholesterol in Large HDL | Instance 0	p23561_i0	CLHDL.i0	Metabolic
Cholesteryl Esters in Large HDL | Instance 0	p23562_i0	CEILHDL.i0	Metabolic
Free Cholesterol in Large HDL | Instance 0	p23563_i0	FCiLHDL.i0	Metabolic
Triglycerides in Large HDL | Instance 0	p23564_i0	TGiLHDL.i0	Metabolic
Concentration of Medium HDL Particles | Instance 0	p23565_i0	COMHDLP.i0	Metabolic
Total Lipids in Medium HDL | Instance 0	p23566_i0	TLiMHDL.i0	Metabolic
Phospholipids in Medium HDL | Instance 0	p23567_i0	PLiMHDL.i0	Metabolic
Cholesterol in Medium HDL | Instance 0	p23568_i0	CMHDL.i0	Metabolic
Cholesteryl Esters in Medium HDL | Instance 0	p23569_i0	CEIMHDL.i0	Metabolic
Free Cholesterol in Medium HDL | Instance 0	p23570_i0	FCiMHDL.i0	Metabolic
Triglycerides in Medium HDL | Instance 0	p23571_i0	TGiMHDL.i0	Metabolic
Concentration of Small HDL Particles | Instance 0	p23572_i0	COSHDLP.i0	Metabolic
Total Lipids in Small HDL | Instance 0	p23573_i0	TLiSHDL.i0	Metabolic
Phospholipids in Small HDL | Instance 0	p23574_i0	PLiSHDL.i0	Metabolic
Cholesterol in Small HDL | Instance 0	p23575_i0	CSHDL.i0	Metabolic
Cholesteryl Esters in Small HDL | Instance 0	p23576_i0	CEISHDL.i0	Metabolic
Free Cholesterol in Small HDL | Instance 0	p23577_i0	FCiSHDL.i0	Metabolic
Triglycerides in Small HDL | Instance 0	p23578_i0	TGiSHDL.i0	Metabolic
Phospholipids to Total Lipids in Chylomicrons and Extremely Large VLDL percentage | Instance 0	p23579_i0	PLtoTLCiCEELVLDLP.i0	Metabolic
Cholesterol to Total Lipids in Chylomicrons and Extremely Large VLDL percentage | Instance 0	p23580_i0	CTLICELV.i0	Metabolic
Cholesteryl Esters to Total Lipids in Chylomicrons and Extremely Large VLDL percentage | Instance 0	p23581_i0	CETLICELV.i0	Metabolic
Free Cholesterol to Total Lipids in Chylomicrons and Extremely Large VLDL percentage | Instance 0	p23582_i0	FCtoTLCiCEELVLDLP.i0	Metabolic
Triglycerides to Total Lipids in Chylomicrons and Extremely Large VLDL percentage | Instance 0	p23583_i0	TGiToTLiCEELVLDL.P.i0	Metabolic
Phospholipids to Total Lipids in Very Large VLDL percentage | Instance 0	p23584_i0	PLtoTLCiVLVLDLP.i0	Metabolic
Cholesterol to Total Lipids in Very Large VLDL percentage | Instance 0	p23585_i0	CTLIVLVLDL.i0	Metabolic
Cholesteryl Esters to Total Lipids in Very Large VLDL percentage | Instance 0	p23586_i0	CETLIVLVLDL.i0	Metabolic
Free Cholesterol to Total Lipids in Very Large VLDL percentage | Instance 0	p23587_i0	FCtoTLCiVLVLDLP.i0	Metabolic
Triglycerides to Total Lipids in Very Large VLDL percentage | Instance 0	p23588_i0	TGiToTLiVLVLDL.P.i0	Metabolic
Phospholipids to Total Lipids in Large VLDL percentage | Instance 0	p23589_i0	PLtoTLCiLVLDLP.i0	Metabolic
Cholesterol to Total Lipids in Large VLDL percentage | Instance 0	p23590_i0	CTLILVLDL.i0	Metabolic
Cholesteryl Esters to Total Lipids in Large VLDL percentage | Instance 0	p23591_i0	CETLILVLDL.i0	Metabolic
Free Cholesterol to Total Lipids in Large VLDL percentage | Instance 0	p23592_i0	FCtoTLCiLVLDLP.i0	Metabolic
Triglycerides to Total Lipids in Large VLDL percentage | Instance 0	p23593_i0	TGiToTLiLVLDL.P.i0	Metabolic
Phospholipids to Total Lipids in Medium VLDL percentage | Instance 0	p23594_i0	PLtoTLCiMVLDLP.i0	Metabolic
Cholesterol to Total Lipids in Medium VLDL percentage | Instance 0	p23595_i0	CTLIMVLDL.i0	Metabolic
Cholesteryl Esters to Total Lipids in Medium VLDL percentage | Instance 0	p23596_i0	CETLIMVLDL.i0	Metabolic
Free Cholesterol to Total Lipids in Medium VLDL percentage | Instance 0	p23597_i0	FCtoTLCiMVLDLP.i0	Metabolic
Triglycerides to Total Lipids in Medium VLDL percentage | Instance 0	p23598_i0	TGiToTLiMVLDL.P.i0	Metabolic
Phospholipids to Total Lipids in Small VLDL percentage | Instance 0	p23599_i0	PLtoTLCiSVLDLP.i0	Metabolic
Cholesterol to Total Lipids in Small VLDL percentage | Instance 0	p23600_i0	CTLISVLDL.i0	Metabolic
Cholesteryl Esters to Total Lipids in Small VLDL percentage | Instance 0	p23601_i0	CETLISVLDL.i0	Metabolic
Free Cholesterol to Total Lipids in Small VLDL percentage | Instance 0	p23602_i0	FCtoTLCiSVLDLP.i0	Metabolic
Triglycerides to Total Lipids in Small VLDL percentage | Instance 0	p23603_i0	TGiToTLiSVLDL.P.i0	Metabolic
Phospholipids to Total Lipids in Very Small VLDL percentage | Instance 0	p23604_i0	PLtoTLCiVSVLDLP.i0	Metabolic
Cholesterol to Total Lipids in Very Small VLDL percentage | Instance 0	p23605_i0	CTLIVSVLDL.i0	Metabolic
Cholesteryl Esters to Total Lipids in Very Small VLDL percentage | Instance 0	p23606_i0	CETLIVSVLDL.i0	Metabolic
Free Cholesterol to Total Lipids in Very Small VLDL percentage | Instance 0	p23607_i0	FCtoTLCiVSVLDLP.i0	Metabolic
Triglycerides to Total Lipids in Very Small VLDL percentage | Instance 0	p23608_i0	TGiToTLiVSVLDL.P.i0	Metabolic
Phospholipids to Total Lipids in IDL percentage | Instance 0	p23609_i0	PLtoTLCiIDL.P.i0	Metabolic
Cholesterol to Total Lipids in IDL percentage | Instance 0	p23610_i0	CTLIIDL.i0	Metabolic
Cholesteryl Esters to Total Lipids in IDL percentage | Instance 0	p23611_i0	CETLIIDL.i0	Metabolic
Free Cholesterol to Total Lipids in IDL percentage | Instance 0	p23612_i0	FCtoTLCiIDL.P.i0	Metabolic
Triglycerides to Total Lipids in IDL percentage | Instance 0	p23613_i0	TGiToTLiIDL.P.i0	Metabolic
Phospholipids to Total Lipids in Large LDL percentage | Instance 0	p23614_i0	PLtoTLCiLLDL.P.i0	Metabolic
Cholesterol to Total Lipids in Large LDL percentage | Instance 0	p23615_i0	CTLILLDL.i0	Metabolic
Cholesteryl Esters to Total Lipids in Large LDL percentage | Instance 0	p23616_i0	CETLILLDL.i0	Metabolic
Free Cholesterol to Total Lipids in Large LDL percentage | Instance 0	p23617_i0	FCtoTLCiLLDL.P.i0	Metabolic
Triglycerides to Total Lipids in Large LDL percentage | Instance 0	p23618_i0	TGiToTLiLLDL.P.i0	Metabolic
Phospholipids to Total Lipids in Medium LDL percentage | Instance 0	p23619_i0	PLtoTLCiMLDL.P.i0	Metabolic
Cholesterol to Total Lipids in Medium LDL percentage | Instance 0	p23620_i0	CTLIMLDL.i0	Metabolic
Cholesteryl Esters to Total Lipids in Medium LDL percentage | Instance 0	p23621_i0	CETLIMLDL.i0	Metabolic
Free Cholesterol to Total Lipids in Medium LDL percentage | Instance 0	p23622_i0	FCtoTLCiMLDL.P.i0	Metabolic
Triglycerides to Total Lipids in Medium LDL percentage | Instance 0	p23623_i0	TGiToTLiMLDL.P.i0	Metabolic
Phospholipids to Total Lipids in Small LDL percentage | Instance 0	p23624_i0	PLtoTLCiSLDL.P.i0	Metabolic
Cholesterol to Total Lipids in Small LDL percentage | Instance 0	p23625_i0	CTLISLDL.i0	Metabolic
Cholesteryl Esters to Total Lipids in Small LDL percentage | Instance 0	p23626_i0	CETLISLDL.i0	Metabolic
Free Cholesterol to Total Lipids in Small LDL percentage | Instance 0	p23627_i0	FCtoTLCiSLDL.P.i0	Metabolic
Triglycerides to Total Lipids in Small LDL percentage | Instance 0	p23628_i0	TGiToTLiSLDL.P.i0	Metabolic
Phospholipids to Total Lipids in Very Large HDL percentage | Instance 0	p23629_i0	PLtoTLCiVLHDLP.i0	Metabolic
Cholesterol to Total Lipids in Very Large HDL percentage | Instance 0	p23630_i0	CTLIVLHDL.i0	Metabolic
Cholesteryl Esters to Total Lipids in Very Large HDL percentage | Instance 0	p23631_i0	CETLIVLHDL.i0	Metabolic
Free Cholesterol to Total Lipids in Very Large HDL percentage | Instance 0	p23632_i0	FCtoTLCiVLHDLP.i0	Metabolic
Triglycerides to Total Lipids in Very Large HDL percentage | Instance 0	p23633_i0	TGiToTLiVLHDL.P.i0	Metabolic
Phospholipids to Total Lipids in Large HDL percentage | Instance 0	p23634_i0	PLtoTLCiLHDLP.i0	Metabolic
Cholesterol to Total Lipids in Large HDL percentage | Instance 0	p23635_i0	CTLILHDL.i0	Metabolic
Cholesteryl Esters to Total Lipids in Large HDL percentage | Instance 0	p23636_i0	CETLILHDL.i0	Metabolic
Free Cholesterol to Total Lipids in Large HDL percentage | Instance 0	p23637_i0	FCtoTLCiLHDLP.i0	Metabolic
Triglycerides to Total Lipids in Large HDL percentage | Instance 0	p23638_i0	TGiToTLiLHDL.P.i0	Metabolic
Phospholipids to Total Lipids in Medium HDL percentage | Instance 0	p23639_i0	PLtoTLCiMHDLP.i0	Metabolic
Cholesterol to Total Lipids in Medium HDL percentage | Instance 0	p23640_i0	CTLIMHDL.i0	Metabolic
Cholesteryl Esters to Total Lipids in Medium HDL percentage | Instance 0	p23641_i0	CETLIMHDL.i0	Metabolic
Free Cholesterol to Total Lipids in Medium HDL percentage | Instance 0	p23642_i0	FCtoTLCiMHDLP.i0	Metabolic
Triglycerides to Total Lipids in Medium HDL percentage | Instance 0	p23643_i0	TGiToTLiMHDL.P.i0	Metabolic
Phospholipids to Total Lipids in Small HDL percentage | Instance 0	p23644_i0	PLtoTLCiSHDLP.i0	Metabolic
Cholesterol to Total Lipids in Small HDL percentage | Instance 0	p23645_i0	CTLISHDL.i0	Metabolic
Cholesteryl Esters to Total Lipids in Small HDL percentage | Instance 0	p23646_i0	CETLISHDL.i0	Metabolic
Free Cholesterol to Total Lipids in Small HDL percentage | Instance 0	p23647_i0	FCtoTLCiSHDLP.i0	Metabolic
Triglycerides to Total Lipids in Small HDL percentage | Instance 0	p23648_i0	TGiToTLiSHDL.P.i0	Metabolic
Albumin (bloodBiochemistry) | Instance 0	p30600_i0	Alb.BBC.i0	Metabolic
Alkaline phosphatase | Instance 0	p30610_i0	ALP.i0	Metabolic
Alanine aminotransferase | Instance 0	p30620_i0	ALT.i0	Metabolic
Apolipoprotein A | Instance 0	p30630_i0	ApoA.i0	Metabolic
Apolipoprotein B (bloodBiochemistry) | Instance 0	p30640_i0	ApoB.BBC.i0	Metabolic
Aspartate aminotransferase | Instance 0	p30650_i0	AST.i0	Metabolic
Direct bilirubin | Instance 0	p30660_i0	DBil.i0	Metabolic
Urea | Instance 0	p30670_i0	Urea.i0	Metabolic
Calcium | Instance 0	p30680_i0	Ca.i0	Metabolic
Cholesterol | Instance 0	p30690_i0	Chol.i0	Metabolic
Creatinine (bloodBiochemistry) | Instance 0	p30700_i0	Cr.BBC.i0	Metabolic
C-reactive protein | Instance 0	p30710_i0	CRP.i0	Metabolic
Cystatin C | Instance 0	p30720_i0	CysC.i0	Metabolic
Gamma glutamyltransferase | Instance 0	p30730_i0	GGT.i0	Metabolic
Glucose (bloodBiochemistry) | Instance 0	p30740_i0	Glc.BBC.i0	Metabolic
Glycated haemoglobin (HbA1c) | Instance 0	p30750_i0	HbA1c.i0	Metabolic
HDL cholesterol (bloodBiochemistry) | Instance 0	p30760_i0	HDL.C.BBC.i0	Metabolic
IGF-1 | Instance 0	p30770_i0	IGF1.i0	Metabolic
LDL direct | Instance 0	p30780_i0	LDL.Direct.i0	Metabolic
Lipoprotein A | Instance 0	p30790_i0	Lp.a..i0	Metabolic
Oestradiol | Instance 0	p30800_i0	Estradiol.i0	Metabolic
Phosphate | Instance 0	p30810_i0	Phosphate.i0	Metabolic
Rheumatoid factor | Instance 0	p30820_i0	Rheumatoid.Factor.i0	Metabolic
SHBG | Instance 0	p30830_i0	SHBG.i0	Metabolic
Total bilirubin | Instance 0	p30840_i0	Total.Bilirubin.i0	Metabolic
Testosterone | Instance 0	p30850_i0	Testosterone.i0	Metabolic
Total protein | Instance 0	p30860_i0	Total.Protein.i0	Metabolic
Triglycerides | Instance 0	p30870_i0	TG.i0	Metabolic
Urate | Instance 0	p30880_i0	Urate.i0	Metabolic
Vitamin D | Instance 0	p30890_i0	Vitamin.D.i0	Metabolic
Participant ID	eid	PID	ID
Sleeplessness / insomnia | Instance 0	p1200_i0	Insomnia.i0	Clinical
Current tobacco smoking | Instance 0	p1239_i0	CTS.i0	Clinical
Alcohol drinker status | Instance 0	p20117_i0	ADS.i0	Clinical
Ethnic background | Instance 0	p21000_i0	EB.i0	Clinical
Body mass index (BMI) | Instance 0	p21001_i0	BMI.i0	Clinical
Age when attended assessment centre | Instance 0	p21003_i0	AAAC.i0	Clinical
Body fat percentage | Instance 0	p23099_i0	BFP.i0	Clinical
Basal metabolic rate | Instance 0	p23105_i0	BMR.i0	Clinical
Date of attending assessment centre | Instance 0	p53_i0	DAAC.i0	Clinical
Reason lost to follow-up	p190	RLFU	Clinical
Date lost to follow-up	p191	DLFU	Clinical
Date of last personal contact with UK Biobank	p20143	DLPCUKB	Clinical
Number of personal contacts with UK Biobank	p20145	NPCUKB	Clinical
Sex	p31	Sex	Clinical
Year of birth	p34	YB	Clinical
Month of birth	p52	MoB	Clinical
White blood cell (leukocyte) count | Instance 0	p30000_i0	WBC.count.i0	Blood cell
Red blood cell (erythrocyte) count | Instance 0	p30010_i0	RBC.Count.i0	Blood cell
Haemoglobin concentration | Instance 0	p30020_i0	Hb.Conc.i0	Blood cell
Haematocrit percentage | Instance 0	p30030_i0	Hct.P.i0	Blood cell
Mean corpuscular volume | Instance 0	p30040_i0	MCV.i0	Blood cell
Mean corpuscular haemoglobin | Instance 0	p30050_i0	MCH.i0	Blood cell
Mean corpuscular haemoglobin concentration | Instance 0	p30060_i0	MCHC.i0	Blood cell
Red blood cell (erythrocyte) distribution width | Instance 0	p30070_i0	RBC.Dis.Width.i0	Blood cell
Platelet count | Instance 0	p30080_i0	Platelet.Count.i0	Blood cell
Platelet crit | Instance 0	p30090_i0	Platelet.Crit.i0	Blood cell
Mean platelet (thrombocyte) volume | Instance 0	p30100_i0	MPV.i0	Blood cell
Platelet distribution width | Instance 0	p30110_i0	Platelet.Dis.Width.i0	Blood cell
Lymphocyte count | Instance 0	p30120_i0	Lymphocyte.Count.i0	Blood cell
Monocyte count | Instance 0	p30130_i0	Monocyte.Count.i0	Blood cell
Neutrophill count | Instance 0	p30140_i0	Neutrophil.Count.i0	Blood cell
Eosinophill count | Instance 0	p30150_i0	Eos.Count.i0	Blood cell
Basophill count | Instance 0	p30160_i0	BC.i0	Blood cell
Nucleated red blood cell count | Instance 0	p30170_i0	NRBC.Count.i0	Blood cell
Lymphocyte percentage | Instance 0	p30180_i0	LymphocyteP.i0	Blood cell
Monocyte percentage | Instance 0	p30190_i0	MonocyteP.i0	Blood cell
Neutrophill percentage | Instance 0	p30200_i0	NeutrophilP.i0	Blood cell
Eosinophill percentage | Instance 0	p30210_i0	Eos.P.i0	Blood cell
Basophill percentage | Instance 0	p30220_i0	BP.i0	Blood cell
Nucleated red blood cell percentage | Instance 0	p30230_i0	NRBCP.i0	Blood cell
Reticulocyte percentage | Instance 0	p30240_i0	RP.i0	Blood cell
Reticulocyte count | Instance 0	p30250_i0	RC.i0	Blood cell
Mean reticulocyte volume | Instance 0	p30260_i0	MRV.i0	Blood cell
Mean sphered cell volume | Instance 0	p30270_i0	MSC.Volume.i0	Blood cell
Immature reticulocyte fraction | Instance 0	p30280_i0	Imm.Retic.Fraction.i0	Blood cell
High light scatter reticulocyte percentage | Instance 0	p30290_i0	HLS.ReticP.i0	Blood cell
High light scatter reticulocyte count | Instance 0	p30300_i0	HLS.Retic.Count.i0	Blood cell
1gG antigen for Herpes Simplex virus-1 | Instance 0	p23000_i0	PL.1gG.HSV1.antigen.i0	Antigen
2mgG unique antigen for Herpes Simplex virus-2 | Instance 0	p23001_i0	PL.2mgG.HSV2.antigen.i0	Antigen
gE-gI antigen for Varicella Zoster Virus | Instance 0	p23002_i0	gE.gI.VZV.antigen.i0	Antigen
VCA p18 antigen for Epstein-Barr Virus | Instance 0	p23003_i0	VCA.p18.Ag.for.EBV.i0	Antigen
EBNA-1 antigen for Epstein-Barr Virus | Instance 0	p23004_i0	EBV.EBNA1.Ag.i0	Antigen
ZEBRA antigen for Epstein-Barr Virus | Instance 0	p23005_i0	ZEBRA.Ag.for.EBV.i0	Antigen
EA-D antigen for Epstein-Barr Virus | Instance 0	p23006_i0	EBV.EA.D.Ag.i0	Antigen
pp150 Nter antigen for Human Cytomegalovirus | Instance 0	p23007_i0	HCMV.pp150.Nter.Ag.i0	Antigen
pp 52 antigen for Human Cytomegalovirus | Instance 0	p23008_i0	HCMV.pp52.Ag.i0	Antigen
pp 28 antigen for Human Cytomegalovirus | Instance 0	p23009_i0	HCMV.pp28.Ag.i0	Antigen
IE1A antigen for Human Herpesvirus-6 | Instance 0	p23010_i0	HHV6.IE1A.Ag.i0	Antigen
IE1B antigen for Human Herpesvirus-6 | Instance 0	p23011_i0	HHV6.IE1B.Ag.i0	Antigen
p101 k antigen for Human Herpesvirus-6 | Instance 0	p23012_i0	HHV.6.p101.k.Ag.i0	Antigen
U14 antigen for Human Herpesvirus-7 | Instance 0	p23013_i0	U14.Ag.for.HHV.7.i0	Antigen
LANA antigen for Kaposi's Sarcoma-Associated Herpesvirus | Instance 0	p23014_i0	KSHV.LANA.Ag.i0	Antigen
K8.1 antigen for Kaposi's Sarcoma-Associated Herpesvirus | Instance 0	p23015_i0	K8.1.Ag.for.KSHV.i0	Antigen
HBc antigen for Hepatitis B Virus | Instance 0	p23016_i0	HBV.HBc.Ag.i0	Antigen
HBe antigen for Hepatitis B Virus | Instance 0	p23017_i0	HBV.HBe.Ag.i0	Antigen
Core antigen for Hepatitis C Virus | Instance 0	p23018_i0	HCV.Core.Ag.i0	Antigen
NS3 antigen for Hepatitis C Virus | Instance 0	p23019_i0	HCV.NS3.Ag.i0	Antigen
p22 antigen for Toxoplasma gondii | Instance 0	p23020_i0	T.gondii.p22.Ag.i0	Antigen
sag1 antigen for Toxoplasma gondii | Instance 0	p23021_i0	T.gondii.sag1.Ag.i0	Antigen
HTLV-1 gag antigen for Human T-Lymphotropic Virus 1 | Instance 0	p23022_i0	HTLV1.Gag.Ag.i0	Antigen
HTLV-1 env antigen for Human T-Lymphotropic Virus 1 | Instance 0	p23023_i0	HTLV1.Env.Ag.i0	Antigen
HIV-1 gag antigen for Human Immunodeficiency Virus | Instance 0	p23024_i0	HIV1.Gag.Ag.i0	Antigen
HIV-1 env antigen for Human Immunodeficiency Virus | Instance 0	p23025_i0	HIV1.Env.Ag.i0	Antigen
BK VP1 antigen for Human Polyomavirus BKV | Instance 0	p23026_i0	BKVP1AgHP.i0	Antigen
JC VP1 antigen for Human Polyomavirus JCV | Instance 0	p23027_i0	JCV.VP1.Ag.i0	Antigen
MC VP1 antigen for Merkel Cell Polyomavirus | Instance 0	p23028_i0	MCPyV.VP1.Ag.i0	Antigen
L1 antigen for Human Papillomavirus type-16 | Instance 0	p23029_i0	HPV16.L1.Ag.i0	Antigen
E6 antigen for Human Papillomavirus type-16 | Instance 0	p23030_i0	HPV16.E6.Ag.i0	Antigen
E7 antigen for Human Papillomavirus type-16 | Instance 0	p23031_i0	HPV16.E7.Ag.i0	Antigen
L1 antigen for Human Papillomavirus type-18 | Instance 0	p23032_i0	HPV18.L1.Ag.i0	Antigen
momp D antigen for Chlamydia trachomatis | Instance 0	p23033_i0	Chlamydia.trachomatis.Momp.D.Ag.i0	Antigen
momp A antigen for Chlamydia trachomatis | Instance 0	p23034_i0	Chlamydia.trachomatis.Momp.A.Ag.i0	Antigen
tarp-D F1 antigen for Chlamydia trachomatis | Instance 0	p23035_i0	Chlamydia.trachomatis.Tarp.D.F1.Ag.i0	Antigen
tarp-D F2 antigen for Chlamydia trachomatis | Instance 0	p23036_i0	Chlamydia.trachomatis.Tarp.D.F2.Ag.i0	Antigen
PorB antigen for Chlamydia trachomatis | Instance 0	p23037_i0	Chlamydia.trachomatis.PorB.Ag.i0	Antigen
pGP3 antigen for Chlamydia trachomatis | Instance 0	p23038_i0	Chlamydia.trachomatis.pGP3.Ag.i0	Antigen
CagA antigen for Helicobacter pylori | Instance 0	p23039_i0	CagAAgHPi.i0	Antigen
VacA antigen for Helicobacter pylori | Instance 0	p23040_i0	VacA.Ag.for.H.pylori.i0	Antigen
OMP antigen for Helicobacter pylori | Instance 0	p23041_i0	H.pylori.OMP.Ag.i0	Antigen
GroEL antigen for Helicobacter pylori | Instance 0	p23042_i0	H.pylori.GroEL.Ag.i0	Antigen
Catalase antigen for Helicobacter pylori | Instance 0	p23043_i0	CaAgHP.i0	Antigen
UreA antigen for Helicobacter pylori | Instance 0	p23044_i0	UreA.Ag.for.H.pylori.i0	Antigen

## Sheet: ST3
Supplementary Table 3: Traits difference test between the training set and the testing set (n = 25,101 vs. n = 25,011 )
	Class	Method	Raw P value
Sex	Clinical	Chi_squared	0.227352
Ethnic.Continent	Proteomics	Chi_squared	0.0982716
DCVD<5years	Outcome	Chi_squared	0.898641
DCVD<10years	Outcome	Chi_squared	0.46156
DCVD All incident	Outcome	Chi_squared	0.951285
DR<5years	Outcome	Chi_squared	0.11221
DR<10years	Outcome	Chi_squared	0.134459
DR All incident	Outcome	Chi_squared	0.640634
Total complication<5years	Outcome	Chi_squared	0.387574
Total complication<10years	Outcome	Chi_squared	0.819603
Total complication All incident	Outcome	Chi_squared	0.980364
Macrovascular<5years	Outcome	Chi_squared	0.999741
Macrovascular<10years	Outcome	Chi_squared	0.32846
Macrovascular All incident	Outcome	Chi_squared	0.999442
Metabolic disorder<10years	Outcome	Chi_squared	0.874417
Metabolic disorder All incident	Outcome	Chi_squared	0.320669
Microvascular<5years	Outcome	Chi_squared	0.0340393
Microvascular<10years	Outcome	Chi_squared	0.278349
Microvascular All incident	Outcome	Chi_squared	0.452845
DN<5years	Outcome	Chi_squared	0.117472
DN<10years	Outcome	Chi_squared	0.804081
DN All incident	Outcome	Chi_squared	0.575525
DPVD<5years	Outcome	Chi_squared	0.457549
DPVD<10years	Outcome	Chi_squared	0.766047
DPVD All incident	Outcome	Chi_squared	0.826701
DKD<5years	Outcome	Chi_squared	0.35534
DKD<10years	Outcome	Chi_squared	0.47768
DKD All incident	Outcome	Chi_squared	0.667591
T2D<5years	Outcome	Chi_squared	0.728397
T2D<10years	Outcome	Chi_squared	0.705573
T2D All incident	Outcome	Chi_squared	0.781969
Death<5years	Outcome	Chi_squared	0.87223
Death<10years	Outcome	Chi_squared	0.0941761
Death All incident	Outcome	Chi_squared	0.0827656
Metabolic disorder<5years	Outcome	fisher	0.753882
DCVD	Outcome	log_rank	0.893597
Total complication	Outcome	log_rank	0.999223
T2D	Outcome	log_rank	0.802972
DR	Outcome	log_rank	0.611523
Macrovascular	Outcome	log_rank	0.940792
Metabolic disorder	Outcome	log_rank	0.26032
Microvascular	Outcome	log_rank	0.453791
DN	Outcome	log_rank	0.523283
DPVD	Outcome	log_rank	0.785228
DKD	Outcome	log_rank	0.661141
Death	Outcome	log_rank	0.0796621
CTS	Clinical	Mann_Whitney_U	0.451486
ADS	Clinical	Mann_Whitney_U	0.470645
Insomnia	Clinical	Mann_Whitney_U	0.0628754
Cr_BBC	Metabolic	Mann_Whitney_U	0.162318
Glc_BBC	Metabolic	Mann_Whitney_U	0.367852
Cr_NMR	Metabolic	Mann_Whitney_U	0.584231
Glc_NMR	Metabolic	Mann_Whitney_U	0.96444
3HB	Metabolic	Mann_Whitney_U	0.300199
Acetate	Metabolic	Mann_Whitney_U	0.479353
AcAc	Metabolic	Mann_Whitney_U	0.761844
Acetone	Metabolic	Mann_Whitney_U	0.400918
ALT	Metabolic	Mann_Whitney_U	0.447662
ALP	Metabolic	Mann_Whitney_U	0.836021
AST	Metabolic	Mann_Whitney_U	0.254113
BC	Blood cell	Mann_Whitney_U	0.543215
BP	Blood cell	Mann_Whitney_U	0.717575
CTLILLDL	Metabolic	Mann_Whitney_U	0.913943
CTLILVLDL	Metabolic	Mann_Whitney_U	0.174441
CTLIMHDL	Metabolic	Mann_Whitney_U	0.503181
CTLIMLDL	Metabolic	Mann_Whitney_U	0.0912568
CTLISLDL	Metabolic	Mann_Whitney_U	0.439014
CTLIVLHDL	Metabolic	Mann_Whitney_U	0.625858
CEISHDL	Metabolic	Mann_Whitney_U	0.721954
CETLIIDL	Metabolic	Mann_Whitney_U	0.453242
CETLILLDL	Metabolic	Mann_Whitney_U	0.305274
CETLIMLDL	Metabolic	Mann_Whitney_U	0.723879
Citrate	Metabolic	Mann_Whitney_U	0.900939
COHDLP	Metabolic	Mann_Whitney_U	0.740986
CRP	Metabolic	Mann_Whitney_U	0.646866
DBil	Metabolic	Mann_Whitney_U	0.563146
Eos_Count	Blood cell	Mann_Whitney_U	0.369433
Eos_P	Blood cell	Mann_Whitney_U	0.442492
FCiCEELVLDL	Metabolic	Mann_Whitney_U	0.73519
FCiIDL	Metabolic	Mann_Whitney_U	0.0234733
FCiLLDL	Metabolic	Mann_Whitney_U	0.0314591
FCiLDL	Metabolic	Mann_Whitney_U	0.0450547
FCtoTLCiLLDL_P	Metabolic	Mann_Whitney_U	0.426864
FCtoTLCiMHDLP	Metabolic	Mann_Whitney_U	0.368106
GGT	Metabolic	Mann_Whitney_U	0.101999
Gluc_Lactate	Metabolic	Mann_Whitney_U	0.801769
HbA1c	Metabolic	Mann_Whitney_U	0.314615
HLS_Retic_Count	Blood cell	Mann_Whitney_U	0.797473
HLS_ReticP	Blood cell	Mann_Whitney_U	0.680297
His	Metabolic	Mann_Whitney_U	0.647394
LDL-C	Metabolic	Mann_Whitney_U	0.595076
Lymphocyte_Count	Blood cell	Mann_Whitney_U	0.652546
LymphocyteP	Blood cell	Mann_Whitney_U	0.904404
Monocyte_Count	Blood cell	Mann_Whitney_U	0.705075
MonocyteP	Blood cell	Mann_Whitney_U	0.598085
Neutrophil_Count	Blood cell	Mann_Whitney_U	0.719526
NeutrophilP	Blood cell	Mann_Whitney_U	0.674126
NRBC_Count	Blood cell	Mann_Whitney_U	0.309279
Omega-6_to_Omega-3_FA_Ratio	Metabolic	Mann_Whitney_U	0.816645
Phe	Metabolic	Mann_Whitney_U	0.245034
PLiCEELVLDL	Metabolic	Mann_Whitney_U	0.753531
PLtoTLCiIDL_P	Metabolic	Mann_Whitney_U	0.292919
PLtoTLCiLHDLP	Metabolic	Mann_Whitney_U	0.240122
PLtoTLCiLLDL_P	Metabolic	Mann_Whitney_U	0.604989
PLtoTLCiLVLDLP	Metabolic	Mann_Whitney_U	0.956239
PLtoTLCiMLDL_P	Metabolic	Mann_Whitney_U	0.564722
PLtoTLCiVLVLDLP	Metabolic	Mann_Whitney_U	0.527145
Pyruvate	Metabolic	Mann_Whitney_U	0.494792
RC	Blood cell	Mann_Whitney_U	0.788871
RP	Blood cell	Mann_Whitney_U	0.696547
SFA	Metabolic	Mann_Whitney_U	0.0273686
Spectrometer_Corr_Ala	Metabolic	Mann_Whitney_U	0.96248
TGiLDL	Metabolic	Mann_Whitney_U	0.799676
TGiVSVLDL	Metabolic	Mann_Whitney_U	0.306851
TGiToTLiCEELVLDL_P	Metabolic	Mann_Whitney_U	0.18486
TGiToTLiLHDL_P	Metabolic	Mann_Whitney_U	0.742871
TGiToTLiLVLDL_P	Metabolic	Mann_Whitney_U	0.0865543
TGiToTLiMHDL_P	Metabolic	Mann_Whitney_U	0.978265
TGiToTLiMLDL_P	Metabolic	Mann_Whitney_U	0.231347
TGiToTLiSLDL_P	Metabolic	Mann_Whitney_U	0.706629
TGiToTLiVLHDL_P	Metabolic	Mann_Whitney_U	0.922153
WBC_count	Blood cell	Mann_Whitney_U	0.875754
ABHD14B	Proteomics	Mann_Whitney_U	0.716997
ABL1	Proteomics	Mann_Whitney_U	0.631871
ACTA2	Proteomics	Mann_Whitney_U	0.812613
ACTN4	Proteomics	Mann_Whitney_U	0.176746
ADA	Proteomics	Mann_Whitney_U	0.715069
ADAM23	Proteomics	Mann_Whitney_U	0.610431
ADAMTS16	Proteomics	Mann_Whitney_U	0.551256
ADCYAP1R1	Proteomics	Mann_Whitney_U	0.0589407
ADM	Proteomics	Mann_Whitney_U	0.0209926
AGRN	Proteomics	Mann_Whitney_U	0.363158
AHCY	Proteomics	Mann_Whitney_U	0.919547
AIF1	Proteomics	Mann_Whitney_U	0.182692
AMBN	Proteomics	Mann_Whitney_U	0.747454
ANGPTL4	Proteomics	Mann_Whitney_U	0.454153
ANXA3	Proteomics	Mann_Whitney_U	0.145987
ANXA4	Proteomics	Mann_Whitney_U	0.177569
AOC1	Proteomics	Mann_Whitney_U	0.530638
APBB1IP	Proteomics	Mann_Whitney_U	0.535753
APEX1	Proteomics	Mann_Whitney_U	0.400873
APOH	Proteomics	Mann_Whitney_U	0.0328573
AREG	Proteomics	Mann_Whitney_U	0.419977
ARG1	Proteomics	Mann_Whitney_U	0.974398
ASAH2	Proteomics	Mann_Whitney_U	0.454103
ATF2	Proteomics	Mann_Whitney_U	0.331397
ATP5PO	Proteomics	Mann_Whitney_U	0.547928
ATP6V1D	Proteomics	Mann_Whitney_U	0.694513
ATP6V1F	Proteomics	Mann_Whitney_U	0.184
AZU1	Proteomics	Mann_Whitney_U	0.695372
B4GAT1	Proteomics	Mann_Whitney_U	0.899915
BAG6	Proteomics	Mann_Whitney_U	0.880414
BAX	Proteomics	Mann_Whitney_U	0.950877
BID	Proteomics	Mann_Whitney_U	0.30717
BLMH	Proteomics	Mann_Whitney_U	0.856444
BMP4	Proteomics	Mann_Whitney_U	0.662242
BSG	Proteomics	Mann_Whitney_U	0.18804
BST1	Proteomics	Mann_Whitney_U	0.252082
BST2	Proteomics	Mann_Whitney_U	0.398316
BTC	Proteomics	Mann_Whitney_U	0.762989
BTN3A2	Proteomics	Mann_Whitney_U	0.64103
C2	Proteomics	Mann_Whitney_U	0.254957
C2CD2L	Proteomics	Mann_Whitney_U	0.310026
CA11	Proteomics	Mann_Whitney_U	0.371364
CA12	Proteomics	Mann_Whitney_U	0.694523
CA4	Proteomics	Mann_Whitney_U	0.891939
CA5A	Proteomics	Mann_Whitney_U	0.234913
CA9	Proteomics	Mann_Whitney_U	0.746283
CALB2	Proteomics	Mann_Whitney_U	0.491278
CAMKK1	Proteomics	Mann_Whitney_U	0.970017
CASP10	Proteomics	Mann_Whitney_U	0.3799
CASP2	Proteomics	Mann_Whitney_U	0.332556
CASP8	Proteomics	Mann_Whitney_U	0.290935
CC2D1A	Proteomics	Mann_Whitney_U	0.335846
CCL14	Proteomics	Mann_Whitney_U	0.647096
CCL7	Proteomics	Mann_Whitney_U	0.682189
CCS	Proteomics	Mann_Whitney_U	0.21724
CD164	Proteomics	Mann_Whitney_U	0.27843
CD274	Proteomics	Mann_Whitney_U	0.156331
CD28	Proteomics	Mann_Whitney_U	0.286141
CD2AP	Proteomics	Mann_Whitney_U	0.202017
CD4	Proteomics	Mann_Whitney_U	0.766378
CD40	Proteomics	Mann_Whitney_U	0.56313
CD69	Proteomics	Mann_Whitney_U	0.616611
CDC27	Proteomics	Mann_Whitney_U	0.634846
CDHR1	Proteomics	Mann_Whitney_U	0.737359
CDSN	Proteomics	Mann_Whitney_U	0.0717707
CEACAM1	Proteomics	Mann_Whitney_U	0.433752
CEP164	Proteomics	Mann_Whitney_U	0.649005
CEP43	Proteomics	Mann_Whitney_U	0.307624
CEP85	Proteomics	Mann_Whitney_U	0.908752
CES3	Proteomics	Mann_Whitney_U	0.900559
CETN2	Proteomics	Mann_Whitney_U	0.448359
CHI3L1	Proteomics	Mann_Whitney_U	0.0725978
CIAPIN1	Proteomics	Mann_Whitney_U	0.396198
CLEC7A	Proteomics	Mann_Whitney_U	0.0552845
CLPS	Proteomics	Mann_Whitney_U	0.664269
CLSPN	Proteomics	Mann_Whitney_U	0.654853
CNDP1	Proteomics	Mann_Whitney_U	0.7412
CNPY2	Proteomics	Mann_Whitney_U	0.0505218
COPE	Proteomics	Mann_Whitney_U	0.216058
CORO1A	Proteomics	Mann_Whitney_U	0.330711
CPPED1	Proteomics	Mann_Whitney_U	0.22222
CRACR2A	Proteomics	Mann_Whitney_U	0.689682
CRELD2	Proteomics	Mann_Whitney_U	0.996607
CRISP2	Proteomics	Mann_Whitney_U	0.950178
CRX	Proteomics	Mann_Whitney_U	0.613187
CSF3	Proteomics	Mann_Whitney_U	0.793868
CST7	Proteomics	Mann_Whitney_U	0.18679
CTF1	Proteomics	Mann_Whitney_U	0.347265
CTSD	Proteomics	Mann_Whitney_U	0.103769
CTSS	Proteomics	Mann_Whitney_U	0.422993
CX3CL1	Proteomics	Mann_Whitney_U	0.0213503
CXCL14	Proteomics	Mann_Whitney_U	0.792524
CXCL8	Proteomics	Mann_Whitney_U	0.0324519
DAG1	Proteomics	Mann_Whitney_U	0.878468
DCTN6	Proteomics	Mann_Whitney_U	0.0941474
DDX58	Proteomics	Mann_Whitney_U	0.586112
DEFA1_DEFA1B	Proteomics	Mann_Whitney_U	0.578711
DFFA	Proteomics	Mann_Whitney_U	0.113338
DGKZ	Proteomics	Mann_Whitney_U	0.524664
DNAJB8	Proteomics	Mann_Whitney_U	0.179872
DNMBP	Proteomics	Mann_Whitney_U	0.509939
DPT	Proteomics	Mann_Whitney_U	0.0584287
DRG2	Proteomics	Mann_Whitney_U	0.402679
DTX3	Proteomics	Mann_Whitney_U	0.247198
DUOX2	Proteomics	Mann_Whitney_U	0.964213
DUSP3	Proteomics	Mann_Whitney_U	0.28784
EBI3_IL27	Proteomics	Mann_Whitney_U	0.440096
EGFL7	Proteomics	Mann_Whitney_U	0.839685
EGLN1	Proteomics	Mann_Whitney_U	0.299906
EIF5A	Proteomics	Mann_Whitney_U	0.159436
ELOA	Proteomics	Mann_Whitney_U	0.919416
EPHX2	Proteomics	Mann_Whitney_U	0.316716
EPS8L2	Proteomics	Mann_Whitney_U	0.08242
F11R	Proteomics	Mann_Whitney_U	0.906816
FADD	Proteomics	Mann_Whitney_U	0.167442
FEN1	Proteomics	Mann_Whitney_U	0.69651
FETUB	Proteomics	Mann_Whitney_U	0.25611
FGR	Proteomics	Mann_Whitney_U	0.548486
FIS1	Proteomics	Mann_Whitney_U	0.428017
FKBP7	Proteomics	Mann_Whitney_U	0.0386461
FMNL1	Proteomics	Mann_Whitney_U	0.941005
FST	Proteomics	Mann_Whitney_U	0.877684
FUS	Proteomics	Mann_Whitney_U	0.0494954
FXYD5	Proteomics	Mann_Whitney_U	0.62162
FYB1	Proteomics	Mann_Whitney_U	0.423501
GFER	Proteomics	Mann_Whitney_U	0.549456
GHRL	Proteomics	Mann_Whitney_U	0.731647
GLT8D2	Proteomics	Mann_Whitney_U	0.190284
GPKOW	Proteomics	Mann_Whitney_U	0.742278
GRPEL1	Proteomics	Mann_Whitney_U	0.518596
GUCA2A	Proteomics	Mann_Whitney_U	0.0457476
GZMH	Proteomics	Mann_Whitney_U	0.145286
HARS1	Proteomics	Mann_Whitney_U	0.658635
HNMT	Proteomics	Mann_Whitney_U	0.881588
HNRNPK	Proteomics	Mann_Whitney_U	0.27121
HS6ST1	Proteomics	Mann_Whitney_U	0.934856
HTRA2	Proteomics	Mann_Whitney_U	0.998521
IDS	Proteomics	Mann_Whitney_U	0.393504
IFNG	Proteomics	Mann_Whitney_U	0.23875
IGF1R	Proteomics	Mann_Whitney_U	0.781372
IGSF3	Proteomics	Mann_Whitney_U	0.870517
IL13RA1	Proteomics	Mann_Whitney_U	0.10403
IL16	Proteomics	Mann_Whitney_U	0.37569
IL17F	Proteomics	Mann_Whitney_U	0.0289453
IL18R1	Proteomics	Mann_Whitney_U	0.796262
IL1A	Proteomics	Mann_Whitney_U	0.264119
IL1B	Proteomics	Mann_Whitney_U	0.356877
IL20	Proteomics	Mann_Whitney_U	0.431923
IL20RA	Proteomics	Mann_Whitney_U	0.709066
IL22RA1	Proteomics	Mann_Whitney_U	0.0881107
IL24	Proteomics	Mann_Whitney_U	0.82204
IL2RB	Proteomics	Mann_Whitney_U	0.11806
IL4	Proteomics	Mann_Whitney_U	0.369853
IL6	Proteomics	Mann_Whitney_U	0.036257
ILKAP	Proteomics	Mann_Whitney_U	0.283578
IMPA1	Proteomics	Mann_Whitney_U	0.714924
ING1	Proteomics	Mann_Whitney_U	0.673029
INPP1	Proteomics	Mann_Whitney_U	0.96027
IQGAP2	Proteomics	Mann_Whitney_U	0.304874
ISLR2	Proteomics	Mann_Whitney_U	0.654695
ISM1	Proteomics	Mann_Whitney_U	0.408134
ITGA5	Proteomics	Mann_Whitney_U	0.51003
ITGAM	Proteomics	Mann_Whitney_U	0.712617
ITGB1	Proteomics	Mann_Whitney_U	0.988313
ITGB5	Proteomics	Mann_Whitney_U	0.864233
JUN	Proteomics	Mann_Whitney_U	0.631822
KCNIP4	Proteomics	Mann_Whitney_U	0.868326
KDR	Proteomics	Mann_Whitney_U	0.867717
KEL	Proteomics	Mann_Whitney_U	0.749994
KLK10	Proteomics	Mann_Whitney_U	0.12686
KRT14	Proteomics	Mann_Whitney_U	0.874034
KRT19	Proteomics	Mann_Whitney_U	0.193033
KRT5	Proteomics	Mann_Whitney_U	0.0126041
LAP3	Proteomics	Mann_Whitney_U	0.982361
LBR	Proteomics	Mann_Whitney_U	0.87374
LGALS7_LGALS7B	Proteomics	Mann_Whitney_U	0.0155512
LGALS8	Proteomics	Mann_Whitney_U	0.343521
LHB	Proteomics	Mann_Whitney_U	0.648119
LPCAT2	Proteomics	Mann_Whitney_U	0.466695
LRPAP1	Proteomics	Mann_Whitney_U	0.596489
LRRC25	Proteomics	Mann_Whitney_U	0.165669
LSP1	Proteomics	Mann_Whitney_U	0.600354
LTO1	Proteomics	Mann_Whitney_U	0.145809
LY96	Proteomics	Mann_Whitney_U	0.180841
LYAR	Proteomics	Mann_Whitney_U	0.398677
LYPD1	Proteomics	Mann_Whitney_U	0.208819
LYPD8	Proteomics	Mann_Whitney_U	0.93896
MAD1L1	Proteomics	Mann_Whitney_U	0.967053
MCAM	Proteomics	Mann_Whitney_U	0.948579
MCFD2	Proteomics	Mann_Whitney_U	0.964341
MEGF9	Proteomics	Mann_Whitney_U	0.0620983
METAP1	Proteomics	Mann_Whitney_U	0.148502
MFAP5	Proteomics	Mann_Whitney_U	0.155365
MICB_MICA	Proteomics	Mann_Whitney_U	0.120561
MMP13	Proteomics	Mann_Whitney_U	0.314257
MMP7	Proteomics	Mann_Whitney_U	0.494606
MNDA	Proteomics	Mann_Whitney_U	0.782849
MPHOSPH8	Proteomics	Mann_Whitney_U	0.625987
MPO	Proteomics	Mann_Whitney_U	0.913409
MRPL46	Proteomics	Mann_Whitney_U	0.0202952
MSMB	Proteomics	Mann_Whitney_U	0.00197376
MSRA	Proteomics	Mann_Whitney_U	0.363386
NADK	Proteomics	Mann_Whitney_U	0.74613
NAMPT	Proteomics	Mann_Whitney_U	0.573744
NBN	Proteomics	Mann_Whitney_U	0.415648
NCF2	Proteomics	Mann_Whitney_U	0.68663
NCLN	Proteomics	Mann_Whitney_U	0.580063
NCS1	Proteomics	Mann_Whitney_U	0.702827
NDRG1	Proteomics	Mann_Whitney_U	0.698623
NDUFS6	Proteomics	Mann_Whitney_U	0.947732
NEFL	Proteomics	Mann_Whitney_U	0.100368
NFATC3	Proteomics	Mann_Whitney_U	0.476673
NFKBIE	Proteomics	Mann_Whitney_U	0.388655
NGF	Proteomics	Mann_Whitney_U	0.0669634
NME3	Proteomics	Mann_Whitney_U	0.110918
NMNAT1	Proteomics	Mann_Whitney_U	0.510028
NOTCH1	Proteomics	Mann_Whitney_U	0.391518
NPTX1	Proteomics	Mann_Whitney_U	0.51284
NPTXR	Proteomics	Mann_Whitney_U	0.28214
NT5E	Proteomics	Mann_Whitney_U	0.187854
NUB1	Proteomics	Mann_Whitney_U	0.435068
NUDT2	Proteomics	Mann_Whitney_U	0.885004
NUDT5	Proteomics	Mann_Whitney_U	0.229717
OGFR	Proteomics	Mann_Whitney_U	0.771782
OPTC	Proteomics	Mann_Whitney_U	0.190572
P4HB	Proteomics	Mann_Whitney_U	0.933338
PADI4	Proteomics	Mann_Whitney_U	0.593462
PAEP	Proteomics	Mann_Whitney_U	0.610405
PAG1	Proteomics	Mann_Whitney_U	0.279104
PARP1	Proteomics	Mann_Whitney_U	0.408247
PCDH1	Proteomics	Mann_Whitney_U	0.00714442
PDP1	Proteomics	Mann_Whitney_U	0.942465
PEBP1	Proteomics	Mann_Whitney_U	0.204187
PIK3AP1	Proteomics	Mann_Whitney_U	0.218276
PILRA	Proteomics	Mann_Whitney_U	0.5786
PILRB	Proteomics	Mann_Whitney_U	0.684894
PLA2G1B	Proteomics	Mann_Whitney_U	0.821955
PLAU	Proteomics	Mann_Whitney_U	0.524082
PLIN1	Proteomics	Mann_Whitney_U	0.192038
PLIN3	Proteomics	Mann_Whitney_U	0.385736
PLPBP	Proteomics	Mann_Whitney_U	0.142454
PLTP	Proteomics	Mann_Whitney_U	0.411694
PLXNA4	Proteomics	Mann_Whitney_U	0.444824
PLXNB3	Proteomics	Mann_Whitney_U	0.390556
POLR2F	Proteomics	Mann_Whitney_U	0.892308
PON2	Proteomics	Mann_Whitney_U	0.996212
PPCDC	Proteomics	Mann_Whitney_U	0.483941
PPM1A	Proteomics	Mann_Whitney_U	0.882207
PPP1R12A	Proteomics	Mann_Whitney_U	0.506243
PPP3R1	Proteomics	Mann_Whitney_U	0.774388
PQBP1	Proteomics	Mann_Whitney_U	0.321679
PRDX5	Proteomics	Mann_Whitney_U	0.208354
PREB	Proteomics	Mann_Whitney_U	0.26923
PRSS2	Proteomics	Mann_Whitney_U	0.323999
PRTN3	Proteomics	Mann_Whitney_U	0.769813
PSIP1	Proteomics	Mann_Whitney_U	0.692217
PSMA1	Proteomics	Mann_Whitney_U	0.0900513
PSME1	Proteomics	Mann_Whitney_U	0.329629
PTEN	Proteomics	Mann_Whitney_U	0.320204
PTH1R	Proteomics	Mann_Whitney_U	0.270448
PTN	Proteomics	Mann_Whitney_U	0.803742
PTS	Proteomics	Mann_Whitney_U	0.389477
PXN	Proteomics	Mann_Whitney_U	0.548726
QPCT	Proteomics	Mann_Whitney_U	0.787134
RAB37	Proteomics	Mann_Whitney_U	0.933822
RAB6B	Proteomics	Mann_Whitney_U	0.191248
RABEPK	Proteomics	Mann_Whitney_U	0.803741
RABGAP1L	Proteomics	Mann_Whitney_U	0.0409571
RAD23B	Proteomics	Mann_Whitney_U	0.266447
RARRES1	Proteomics	Mann_Whitney_U	0.60425
RARRES2	Proteomics	Mann_Whitney_U	0.671493
RASSF2	Proteomics	Mann_Whitney_U	0.745661
RBKS	Proteomics	Mann_Whitney_U	0.72944
RCOR1	Proteomics	Mann_Whitney_U	0.780769
REG1A	Proteomics	Mann_Whitney_U	0.0827829
REG4	Proteomics	Mann_Whitney_U	0.168367
RILP	Proteomics	Mann_Whitney_U	0.3131
RNASE3	Proteomics	Mann_Whitney_U	0.461421
RNF41	Proteomics	Mann_Whitney_U	0.255456
RRM2	Proteomics	Mann_Whitney_U	0.218141
RTBDN	Proteomics	Mann_Whitney_U	0.459925
RWDD1	Proteomics	Mann_Whitney_U	0.291145
S100A11	Proteomics	Mann_Whitney_U	0.755879
SAMD9L	Proteomics	Mann_Whitney_U	0.311745
SCARB1	Proteomics	Mann_Whitney_U	0.00467769
SCRN1	Proteomics	Mann_Whitney_U	0.542654
SELPLG	Proteomics	Mann_Whitney_U	0.131835
SEMA4C	Proteomics	Mann_Whitney_U	0.947426
SERPINA9	Proteomics	Mann_Whitney_U	0.461362
SERPINB1	Proteomics	Mann_Whitney_U	0.1931
SERPINB6	Proteomics	Mann_Whitney_U	0.31602
SERPINB8	Proteomics	Mann_Whitney_U	0.429918
SERPINB9	Proteomics	Mann_Whitney_U	0.382971
SF3B4	Proteomics	Mann_Whitney_U	0.366048
SFTPA1	Proteomics	Mann_Whitney_U	0.871021
SFTPA2	Proteomics	Mann_Whitney_U	0.594668
SH2D1A	Proteomics	Mann_Whitney_U	0.554275
SIGLEC6	Proteomics	Mann_Whitney_U	0.52892
SIGLEC7	Proteomics	Mann_Whitney_U	0.174837
SIRT5	Proteomics	Mann_Whitney_U	0.585658
SLAMF1	Proteomics	Mann_Whitney_U	0.576227
SLITRK6	Proteomics	Mann_Whitney_U	0.426178
SMARCA2	Proteomics	Mann_Whitney_U	0.0982342
SNX9	Proteomics	Mann_Whitney_U	0.390753
SPARCL1	Proteomics	Mann_Whitney_U	0.699433
SPOCK1	Proteomics	Mann_Whitney_U	0.193566
SRP14	Proteomics	Mann_Whitney_U	0.945311
SRPK2	Proteomics	Mann_Whitney_U	0.69306
SSB	Proteomics	Mann_Whitney_U	0.854565
STAMBP	Proteomics	Mann_Whitney_U	0.208377
STIP1	Proteomics	Mann_Whitney_U	0.453298
STK11	Proteomics	Mann_Whitney_U	0.490283
TACSTD2	Proteomics	Mann_Whitney_U	0.658448
TAFA5	Proteomics	Mann_Whitney_U	0.204851
TARBP2	Proteomics	Mann_Whitney_U	0.371758
TBC1D5	Proteomics	Mann_Whitney_U	0.292365
TCL1A	Proteomics	Mann_Whitney_U	0.813117
TCL1B	Proteomics	Mann_Whitney_U	0.647479
TGFB1	Proteomics	Mann_Whitney_U	0.352373
TGFBR3	Proteomics	Mann_Whitney_U	0.467271
THOP1	Proteomics	Mann_Whitney_U	0.239108
TNF	Proteomics	Mann_Whitney_U	0.838102
TNFAIP8	Proteomics	Mann_Whitney_U	0.137658
TNFRSF10A	Proteomics	Mann_Whitney_U	0.793849
TNFRSF10B	Proteomics	Mann_Whitney_U	0.145063
TNFRSF12A	Proteomics	Mann_Whitney_U	0.606754
TNFRSF1B	Proteomics	Mann_Whitney_U	0.0141001
TNFRSF4	Proteomics	Mann_Whitney_U	0.043675
TNFRSF6B	Proteomics	Mann_Whitney_U	0.870236
TNFRSF8	Proteomics	Mann_Whitney_U	0.108791
TNFSF12	Proteomics	Mann_Whitney_U	0.199078
TNFSF13B	Proteomics	Mann_Whitney_U	0.632655
TPPP3	Proteomics	Mann_Whitney_U	0.682839
TPT1	Proteomics	Mann_Whitney_U	0.100454
TSHB	Proteomics	Mann_Whitney_U	0.557365
TSLP	Proteomics	Mann_Whitney_U	0.524086
TSPAN1	Proteomics	Mann_Whitney_U	0.505258
TXNRD1	Proteomics	Mann_Whitney_U	0.162006
TYMP	Proteomics	Mann_Whitney_U	0.435505
TYRO3	Proteomics	Mann_Whitney_U	0.749682
UXS1	Proteomics	Mann_Whitney_U	0.0682678
VEGFD	Proteomics	Mann_Whitney_U	0.274545
VMO1	Proteomics	Mann_Whitney_U	0.522999
VNN2	Proteomics	Mann_Whitney_U	0.832245
WARS	Proteomics	Mann_Whitney_U	0.600615
WNT9A	Proteomics	Mann_Whitney_U	0.367963
WWP2	Proteomics	Mann_Whitney_U	0.232338
ZBTB16	Proteomics	Mann_Whitney_U	0.785561
ZBTB17	Proteomics	Mann_Whitney_U	0.974825
AAAC	Clinical	t_test	0.414656
BMI	Clinical	t_test	0.178997
BMR	Clinical	t_test	0.193129
BFP	Clinical	t_test	0.882616
Alb_BBC	Metabolic	t_test	0.859017
ApoB_BBC	Metabolic	t_test	0.46294
HDL-C_BBC	Metabolic	t_test	0.312694
Alb_NMR	Metabolic	t_test	0.358265
ApoB_NMR	Metabolic	t_test	0.243774
HDL-C_NMR	Metabolic	t_test	0.170851
Ala	Metabolic	t_test	0.198281
ApoA	Metabolic	t_test	0.863699
ApoA1	Metabolic	t_test	0.349163
ApoB/ApoA1_ratio	Metabolic	t_test	0.263131
ADHP	Metabolic	t_test	0.328217
ADLP	Metabolic	t_test	0.275927
ADVP	Metabolic	t_test	0.166423
Ca	Metabolic	t_test	0.179957
Chol	Metabolic	t_test	0.403821
CCELV	Metabolic	t_test	0.604909
CIDL	Metabolic	t_test	0.248543
CLHDL	Metabolic	t_test	0.441401
CLLDL	Metabolic	t_test	0.555476
CLVLDL	Metabolic	t_test	0.392489
CMHDL	Metabolic	t_test	0.524845
CMLDL	Metabolic	t_test	0.974739
CMVLDL	Metabolic	t_test	0.685811
CSHDL	Metabolic	t_test	0.762048
CSLDL	Metabolic	t_test	0.906617
CSVLDL	Metabolic	t_test	0.923031
CVLHDL	Metabolic	t_test	0.076164
CVLVLDL	Metabolic	t_test	0.424174
CVSVLDL	Metabolic	t_test	0.257125
CTLICELV	Metabolic	t_test	0.350333
CTLIIDL	Metabolic	t_test	0.947573
CTLILHDL	Metabolic	t_test	0.69052
CTLIMVLDL	Metabolic	t_test	0.102565
CTLISHDL	Metabolic	t_test	0.664525
CTLISVLDL	Metabolic	t_test	0.292372
CTLIVLVLDL	Metabolic	t_test	0.629799
CTLIVSVLDL	Metabolic	t_test	0.650377
CEICELV	Metabolic	t_test	0.930399
CEIHDL	Metabolic	t_test	0.310827
CEIDL	Metabolic	t_test	0.508169
CEILHDL	Metabolic	t_test	0.420753
CEILLDL	Metabolic	t_test	0.589093
CEILVLDL	Metabolic	t_test	0.617715
CEILDL	Metabolic	t_test	0.610738
CEIMHDL	Metabolic	t_test	0.921292
CEIMLDL	Metabolic	t_test	0.877882
CEIMVLDL	Metabolic	t_test	0.1439
CEISLDL	Metabolic	t_test	0.334575
CEISVLDL	Metabolic	t_test	0.441782
CEIVLHDL	Metabolic	t_test	0.359872
CEIVLVLDL	Metabolic	t_test	0.634121
CEIVSVLDL	Metabolic	t_test	0.112771
CEIVLDL	Metabolic	t_test	0.176226
CETLICELV	Metabolic	t_test	0.879095
CETLILHDL	Metabolic	t_test	0.518293
CETLILVLDL	Metabolic	t_test	0.909598
CETLIMHDL	Metabolic	t_test	0.337658
CETLIMVLDL	Metabolic	t_test	0.740567
CETLISHDL	Metabolic	t_test	0.415419
CETLISLDL	Metabolic	t_test	0.885894
CETLISVLDL	Metabolic	t_test	0.962212
CETLIVLHDL	Metabolic	t_test	0.746057
CETLIVLVLDL	Metabolic	t_test	0.910402
CETLIVSVLDL	Metabolic	t_test	0.107196
CLDLChol	Metabolic	t_test	0.592841
COCEELVLDLP	Metabolic	t_test	0.888071
COIDLP	Metabolic	t_test	0.0655478
COLHDLP	Metabolic	t_test	0.175595
COLLDLP	Metabolic	t_test	0.46617
COLVLDLP	Metabolic	t_test	0.948345
COLDLP	Metabolic	t_test	0.320729
COMHDLP	Metabolic	t_test	0.108492
COMLDLP	Metabolic	t_test	0.17475
COMVLDLP	Metabolic	t_test	0.757949
COSHDLP	Metabolic	t_test	0.213001
COSLDLP	Metabolic	t_test	0.408992
COSVLDLP	Metabolic	t_test	0.343784
COVLHDP	Metabolic	t_test	0.282826
COVLVLDLP	Metabolic	t_test	0.50865
COVSVLDLP	Metabolic	t_test	0.0445595
COVLDLP	Metabolic	t_test	0.401812
CysC	Metabolic	t_test	0.143883
DoU	Metabolic	t_test	0.119306
DHA	Metabolic	t_test	0.114676
DHA/Total_FA_P	Metabolic	t_test	0.431463
FCiHDL	Metabolic	t_test	0.233388
FCiLHDL	Metabolic	t_test	0.222633
FCiLVLDL	Metabolic	t_test	0.932161
FCiMHDL	Metabolic	t_test	0.15485
FCiMLDL	Metabolic	t_test	0.929695
FCiMVLDL	Metabolic	t_test	0.252956
FCiSHDL	Metabolic	t_test	0.338197
FCiSLDL	Metabolic	t_test	0.796403
FCiSVLDL	Metabolic	t_test	0.772579
FCiVLHDL	Metabolic	t_test	0.413462
FCiVLVLDL	Metabolic	t_test	0.338688
FCiVSVLDL	Metabolic	t_test	0.393798
FCiVLDL	Metabolic	t_test	0.873829
FCtoTLCiCEELVLDLP	Metabolic	t_test	0.649924
FCtoTLCiIDL_P	Metabolic	t_test	0.594969
FCtoTLCiLHDLP	Metabolic	t_test	0.57767
FCtoTLCiLVLDLP	Metabolic	t_test	0.697219
FCtoTLCiMLDL_P	Metabolic	t_test	0.790869
FCtoTLCiMVLDLP	Metabolic	t_test	0.721152
FCtoTLCiSHDLP	Metabolic	t_test	0.890604
FCtoTLCiSLDL_P	Metabolic	t_test	0.666174
FCtoTLCiSVLDLP	Metabolic	t_test	0.0928542
FCtoTLCiVLHDLP	Metabolic	t_test	0.234992
FCtoTLCiVLVLDLP	Metabolic	t_test	0.197665
FCtoTLCiVSVLDLP	Metabolic	t_test	0.567276
Gln	Metabolic	t_test	0.295822
Gly	Metabolic	t_test	0.636745
GP_Acetyls	Metabolic	t_test	0.546745
Hct_P	Blood cell	t_test	0.978308
Hb_Conc	Blood cell	t_test	0.935408
IGF1	Metabolic	t_test	0.330184
Imm_Retic_Fraction	Blood cell	t_test	0.606775
Ile	Metabolic	t_test	0.693726
Lactate	Metabolic	t_test	0.904783
LDL_Direct	Metabolic	t_test	0.476038
Leu	Metabolic	t_test	0.647894
LA	Metabolic	t_test	0.72554
LA_to_TFA_P	Metabolic	t_test	0.784619
Lp(a)	Metabolic	t_test	0.97482
MCH	Blood cell	t_test	0.226467
MCHC	Blood cell	t_test	0.708763
MCV	Blood cell	t_test	0.212988
MPV	Blood cell	t_test	0.140817
MRV	Blood cell	t_test	0.511376
MSC_Volume	Blood cell	t_test	0.0788875
MUFA	Metabolic	t_test	0.206643
MUFA_to_TFA_P	Metabolic	t_test	0.741947
NRBCP	Blood cell	t_test	0.411174
Omega-3_FA	Metabolic	t_test	0.596591
Omega-3_FA_to_TFA_P	Metabolic	t_test	0.38929
Omega-6_FA	Metabolic	t_test	0.375266
Omega-6_FA_to_TFA_P	Metabolic	t_test	0.290217
Phosphate	Metabolic	t_test	0.871959
PC	Metabolic	t_test	0.546004
PG	Metabolic	t_test	0.942619
PLiHDL	Metabolic	t_test	0.367377
PLiIDL	Metabolic	t_test	0.200854
PLiLHDL	Metabolic	t_test	0.330201
PLiLLDL	Metabolic	t_test	0.36142
PLiLVLDL	Metabolic	t_test	0.596233
PLiLDL	Metabolic	t_test	0.425629
PLiMHDL	Metabolic	t_test	0.0276839
PLiMLDL	Metabolic	t_test	0.684963
PLiMVLDL	Metabolic	t_test	0.794526
PLiSHDL	Metabolic	t_test	0.218583
PLiSLDL	Metabolic	t_test	0.684395
PLiSVLDL	Metabolic	t_test	0.831592
PLiVLHDL	Metabolic	t_test	0.644898
PLiVLVLDL	Metabolic	t_test	0.365017
PLiVSVLDL	Metabolic	t_test	0.0427404
PLiVLDL	Metabolic	t_test	0.436123
PLtoTLCiCEELVLDLP	Metabolic	t_test	0.827418
PLtoTLCiMHDLP	Metabolic	t_test	0.922661
PLtoTLCiMVLDLP	Metabolic	t_test	0.436763
PLtoTLCiSHDLP	Metabolic	t_test	0.791578
PLtoTLCiSLDL_P	Metabolic	t_test	0.98102
PLtoTLCiSVLDLP	Metabolic	t_test	0.0692536
PLtoTLCiVLHDLP	Metabolic	t_test	0.37158
PLtoTLCiVSVLDLP	Metabolic	t_test	0.121966
Platelet_Count	Blood cell	t_test	0.353362
Platelet_Crit	Blood cell	t_test	0.0845275
Platelet_Dis_Width	Blood cell	t_test	0.39709
PUFA	Metabolic	t_test	0.426855
PUFA_to_MUFA_Ratio	Metabolic	t_test	0.358097
PUFA_to_TFA_P	Metabolic	t_test	0.499831
RBC_Count	Blood cell	t_test	0.453469
RBC_Dis_Width	Blood cell	t_test	0.288754
Remnant_Cholesterol_(Non-HDL,_Non-LDL)	Metabolic	t_test	0.0838237
SFA_to_TFA_P	Metabolic	t_test	0.484505
SHBG	Metabolic	t_test	0.529815
SM	Metabolic	t_test	0.571615
Testosterone	Metabolic	t_test	0.460945
Total_Bilirubin	Metabolic	t_test	0.439798
Total_Cholesterol	Metabolic	t_test	0.0472275
Total_Cholesterol_-_HDL_C	Metabolic	t_test	0.0374791
Total_Choline	Metabolic	t_test	0.0861898
Total_BCAA_(Leu_+_Ile_+_Val)	Metabolic	t_test	0.465524
Total_Lipoprotein_Particles	Metabolic	t_test	0.0414849
Total_Esterified_Cholesterol	Metabolic	t_test	0.390141
Total_FA	Metabolic	t_test	0.40323
Total_Free_Cholesterol	Metabolic	t_test	0.404684
TLiCEELVLDL	Metabolic	t_test	0.580218
TLiHDL	Metabolic	t_test	0.356333
TLiIDL	Metabolic	t_test	0.365336
TLiLHDL	Metabolic	t_test	0.259275
TLiLLDL	Metabolic	t_test	0.812503
TLiLVLDL	Metabolic	t_test	0.862479
TLiLDL	Metabolic	t_test	0.831981
TLiLipoproteinParticles	Metabolic	t_test	0.12111
TLiMHDL	Metabolic	t_test	0.33262
TLiMLDL	Metabolic	t_test	0.494144
TLiMVLDL	Metabolic	t_test	0.316661
TLiSHDL	Metabolic	t_test	0.811497
TLiSLDL	Metabolic	t_test	0.834616
TLiSVLDL	Metabolic	t_test	0.439612
TLiVLHDL	Metabolic	t_test	0.193981
TLiVLVLDL	Metabolic	t_test	0.713939
TLiVSVLDL	Metabolic	t_test	0.183555
TLiVLDL	Metabolic	t_test	0.946466
TPLP	Metabolic	t_test	0.43824
Total_Protein	Metabolic	t_test	0.12551
Total_TG	Metabolic	t_test	0.876872
TG	Metabolic	t_test	0.671089
TGiCEELVLDL	Metabolic	t_test	0.373738
TGiHDL	Metabolic	t_test	0.774959
TGiIDL	Metabolic	t_test	0.622367
TGiLHDL	Metabolic	t_test	0.542848
TGiLLDL	Metabolic	t_test	0.9711
TGiLVLDL	Metabolic	t_test	0.343924
TGiMHDL	Metabolic	t_test	0.409697
TGiMLDL	Metabolic	t_test	0.361207
TGiMVLDL	Metabolic	t_test	0.448581
TGiSHDL	Metabolic	t_test	0.520936
TGiSLDL	Metabolic	t_test	0.934877
TGiSVLDL	Metabolic	t_test	0.600803
TGiVLHDL	Metabolic	t_test	0.731074
TGiVLVLDL	Metabolic	t_test	0.252804
TGiVLDL	Metabolic	t_test	0.672632
TGiToPGiRatio	Metabolic	t_test	0.245392
TGiToTLiIDL_P	Metabolic	t_test	0.235342
TGiToTLiLLDL_P	Metabolic	t_test	0.295994
TGiToTLiMVLDL_P	Metabolic	t_test	0.932868
TGiToTLiSHDL_P	Metabolic	t_test	0.982945
TGiToTLiSVLDL_P	Metabolic	t_test	0.80519
TGiToTLiVLVLDL_P	Metabolic	t_test	0.378935
TGiToTLiVSVLDL_P	Metabolic	t_test	0.559425
Tyrosine	Metabolic	t_test	0.440615
Urate	Metabolic	t_test	0.226385
Urea	Metabolic	t_test	0.478452
Valine	Metabolic	t_test	0.486599
Vitamin_D	Metabolic	t_test	0.948269
VLDL-C	Metabolic	t_test	0.485508
AARSD1	Proteomics	t_test	0.153855
ACAA1	Proteomics	t_test	0.590155
ACAN	Proteomics	t_test	0.866172
ACE2	Proteomics	t_test	0.174656
ACOX1	Proteomics	t_test	0.212794
ACP5	Proteomics	t_test	0.636058
ACP6	Proteomics	t_test	0.816909
ACVRL1	Proteomics	t_test	0.150196
ACY1	Proteomics	t_test	0.698843
ADA2	Proteomics	t_test	0.329046
ADAM15	Proteomics	t_test	0.115711
ADAM22	Proteomics	t_test	0.233945
ADAM8	Proteomics	t_test	0.762993
ADAMTS13	Proteomics	t_test	0.343698
ADAMTS15	Proteomics	t_test	0.884195
ADAMTS8	Proteomics	t_test	0.0231824
ADGRB3	Proteomics	t_test	0.488655
ADGRE2	Proteomics	t_test	0.226502
ADGRE5	Proteomics	t_test	0.0827151
ADGRG1	Proteomics	t_test	0.47163
ADGRG2	Proteomics	t_test	0.127147
ADH4	Proteomics	t_test	0.522945
AFP	Proteomics	t_test	0.366901
AGER	Proteomics	t_test	0.688633
AGR2	Proteomics	t_test	0.379454
AGR3	Proteomics	t_test	0.906584
AGRP	Proteomics	t_test	0.420375
AGXT	Proteomics	t_test	0.411095
AHSP	Proteomics	t_test	0.973906
AIFM1	Proteomics	t_test	0.84474
AK1	Proteomics	t_test	0.12122
AKR1B1	Proteomics	t_test	0.697161
AKR1C4	Proteomics	t_test	0.0415046
AKT1S1	Proteomics	t_test	0.248276
AKT3	Proteomics	t_test	0.439425
ALCAM	Proteomics	t_test	0.411423
ALDH1A1	Proteomics	t_test	0.835293
ALDH3A1	Proteomics	t_test	0.579071
ALPP	Proteomics	t_test	0.555939
AMBP	Proteomics	t_test	0.0100082
AMFR	Proteomics	t_test	0.431863
AMIGO2	Proteomics	t_test	0.143597
AMN	Proteomics	t_test	0.464736
AMY2A	Proteomics	t_test	0.885622
AMY2B	Proteomics	t_test	0.827849
ANG	Proteomics	t_test	0.601244
ANGPT1	Proteomics	t_test	0.0423955
ANGPT2	Proteomics	t_test	0.0150824
ANGPTL1	Proteomics	t_test	0.578851
ANGPTL2	Proteomics	t_test	0.516571
ANGPTL3	Proteomics	t_test	0.0888936
ANGPTL7	Proteomics	t_test	0.345734
ANKRD54	Proteomics	t_test	0.920176
ANPEP	Proteomics	t_test	0.583805
ANXA10	Proteomics	t_test	0.405576
ANXA11	Proteomics	t_test	0.329332
ANXA5	Proteomics	t_test	0.653517
AOC3	Proteomics	t_test	0.738121
APLP1	Proteomics	t_test	0.635604
APOM	Proteomics	t_test	0.562779
APP	Proteomics	t_test	0.0349347
APRT	Proteomics	t_test	0.874676
ARHGAP1	Proteomics	t_test	0.385975
ARHGAP25	Proteomics	t_test	0.341303
ARHGEF12	Proteomics	t_test	0.671545
ARID4B	Proteomics	t_test	0.844364
ARNT	Proteomics	t_test	0.872264
ARSA	Proteomics	t_test	0.974839
ARSB	Proteomics	t_test	0.0363669
ART3	Proteomics	t_test	0.0698424
ARTN	Proteomics	t_test	0.641408
ASGR1	Proteomics	t_test	0.202973
ATG4A	Proteomics	t_test	0.11639
ATOX1	Proteomics	t_test	0.154425
ATP5IF1	Proteomics	t_test	0.766832
ATP6AP2	Proteomics	t_test	0.104779
ATXN10	Proteomics	t_test	0.415311
AXIN1	Proteomics	t_test	0.35164
AXL	Proteomics	t_test	0.778466
B4GALT1	Proteomics	t_test	0.420104
BACH1	Proteomics	t_test	0.244512
BAG3	Proteomics	t_test	0.0324643
BAIAP2	Proteomics	t_test	0.791259
BAMBI	Proteomics	t_test	0.506562
BANK1	Proteomics	t_test	0.143526
BCAM	Proteomics	t_test	0.546845
BCAN	Proteomics	t_test	0.688568
BCL2L11	Proteomics	t_test	0.628171
BCR	Proteomics	t_test	0.213816
BGN	Proteomics	t_test	0.0060801
BIN2	Proteomics	t_test	0.712959
BIRC2	Proteomics	t_test	0.386587
BLVRB	Proteomics	t_test	0.889197
BMP6	Proteomics	t_test	0.280433
BOC	Proteomics	t_test	0.195908
BPIFB1	Proteomics	t_test	0.528446
BRK1	Proteomics	t_test	0.0552854
BTN2A1	Proteomics	t_test	0.016523
C19ORF12	Proteomics	t_test	0.967927
C1QA	Proteomics	t_test	0.674285
C1QTNF1	Proteomics	t_test	0.0882071
C4BPB	Proteomics	t_test	0.667579
CA1	Proteomics	t_test	0.270853
CA13	Proteomics	t_test	0.454235
CA14	Proteomics	t_test	0.0550264
CA2	Proteomics	t_test	0.614371
CA3	Proteomics	t_test	0.53056
CA6	Proteomics	t_test	0.722017
CALB1	Proteomics	t_test	0.911797
CALCA	Proteomics	t_test	0.789302
CALCOCO1	Proteomics	t_test	0.290663
CANT1	Proteomics	t_test	0.577642
CAPG	Proteomics	t_test	0.283103
CARHSP1	Proteomics	t_test	0.256207
CASP1	Proteomics	t_test	0.534977
CASP3	Proteomics	t_test	0.309663
CBLIF	Proteomics	t_test	0.479912
CBLN4	Proteomics	t_test	0.555729
CCDC80	Proteomics	t_test	0.95194
CCL11	Proteomics	t_test	0.754374
CCL13	Proteomics	t_test	0.413107
CCL15	Proteomics	t_test	0.321254
CCL16	Proteomics	t_test	0.166397
CCL17	Proteomics	t_test	0.619077
CCL18	Proteomics	t_test	0.0905059
CCL19	Proteomics	t_test	0.391057
CCL2	Proteomics	t_test	0.311287
CCL20	Proteomics	t_test	0.566971
CCL21	Proteomics	t_test	0.583512
CCL22	Proteomics	t_test	0.643948
CCL23	Proteomics	t_test	0.747338
CCL24	Proteomics	t_test	0.120839
CCL25	Proteomics	t_test	0.867941
CCL26	Proteomics	t_test	0.109509
CCL27	Proteomics	t_test	0.508355
CCL28	Proteomics	t_test	0.00678479
CCL3	Proteomics	t_test	0.746432
CCL4	Proteomics	t_test	0.65408
CCL5	Proteomics	t_test	0.235709
CCL8	Proteomics	t_test	0.11144
CCN1	Proteomics	t_test	0.280658
CCN2	Proteomics	t_test	0.00462318
CCN3	Proteomics	t_test	0.0691449
CCN4	Proteomics	t_test	0.825048
CCN5	Proteomics	t_test	0.419043
CCT5	Proteomics	t_test	0.481504
CD109	Proteomics	t_test	0.0797134
CD14	Proteomics	t_test	0.154364
CD160	Proteomics	t_test	0.0238629
CD163	Proteomics	t_test	0.370007
CD177	Proteomics	t_test	0.960158
CD1C	Proteomics	t_test	0.31513
CD200	Proteomics	t_test	0.377175
CD200R1	Proteomics	t_test	0.323873
CD207	Proteomics	t_test	0.432843
CD209	Proteomics	t_test	0.630682
CD22	Proteomics	t_test	0.724077
CD244	Proteomics	t_test	0.294137
CD27	Proteomics	t_test	0.0189188
CD276	Proteomics	t_test	0.272898
CD300C	Proteomics	t_test	0.0196368
CD300E	Proteomics	t_test	0.255367
CD300LF	Proteomics	t_test	0.552907
CD300LG	Proteomics	t_test	0.676774
CD302	Proteomics	t_test	0.198616
CD33	Proteomics	t_test	0.610656
CD34	Proteomics	t_test	0.45227
CD38	Proteomics	t_test	0.269312
CD40LG	Proteomics	t_test	0.0919264
CD46	Proteomics	t_test	0.885432
CD48	Proteomics	t_test	0.702039
CD5	Proteomics	t_test	0.60589
CD55	Proteomics	t_test	0.11166
CD58	Proteomics	t_test	0.246382
CD59	Proteomics	t_test	0.117015
CD6	Proteomics	t_test	0.865926
CD63	Proteomics	t_test	0.130251
CD70	Proteomics	t_test	0.99873
CD74	Proteomics	t_test	0.00399243
CD79B	Proteomics	t_test	0.184061
CD83	Proteomics	t_test	0.317829
CD84	Proteomics	t_test	0.011527
CD8A	Proteomics	t_test	0.954241
CD93	Proteomics	t_test	0.0664186
CD99	Proteomics	t_test	0.254403
CD99L2	Proteomics	t_test	0.814142
CDC37	Proteomics	t_test	0.195613
CDCP1	Proteomics	t_test	0.113544
CDH1	Proteomics	t_test	0.0592917
CDH15	Proteomics	t_test	0.0942833
CDH17	Proteomics	t_test	0.274127
CDH2	Proteomics	t_test	0.0935898
CDH3	Proteomics	t_test	0.018895
CDH5	Proteomics	t_test	0.754184
CDH6	Proteomics	t_test	0.525783
CDHR2	Proteomics	t_test	0.0515961
CDHR5	Proteomics	t_test	0.633873
CDKN1A	Proteomics	t_test	0.590614
CDKN2D	Proteomics	t_test	0.644119
CDNF	Proteomics	t_test	0.999583
CDON	Proteomics	t_test	0.558332
CEACAM21	Proteomics	t_test	0.0216401
CEACAM3	Proteomics	t_test	0.957936
CEACAM5	Proteomics	t_test	0.965949
CEACAM8	Proteomics	t_test	0.427623
CEBPB	Proteomics	t_test	0.249233
CELA3A	Proteomics	t_test	0.40943
CEP20	Proteomics	t_test	0.565093
CERT	Proteomics	t_test	0.496066
CES1	Proteomics	t_test	0.192884
CES2	Proteomics	t_test	0.609201
CFC1	Proteomics	t_test	0.985582
CGA	Proteomics	t_test	0.396828
CGREF1	Proteomics	t_test	0.322643
CHAC2	Proteomics	t_test	0.164554
CHEK2	Proteomics	t_test	0.733852
CHGB	Proteomics	t_test	0.663781
CHIT1	Proteomics	t_test	0.985915
CHL1	Proteomics	t_test	0.627651
CHMP1A	Proteomics	t_test	0.722847
CHRDL1	Proteomics	t_test	0.342081
CHRDL2	Proteomics	t_test	0.816829
CKAP4	Proteomics	t_test	0.174447
CKMT1A_CKMT1B	Proteomics	t_test	0.150539
CLC	Proteomics	t_test	0.899734
CLEC10A	Proteomics	t_test	0.362448
CLEC11A	Proteomics	t_test	0.927702
CLEC14A	Proteomics	t_test	0.251565
CLEC1A	Proteomics	t_test	0.366476
CLEC1B	Proteomics	t_test	0.499788
CLEC4A	Proteomics	t_test	0.00611913
CLEC4C	Proteomics	t_test	0.125161
CLEC4D	Proteomics	t_test	0.383468
CLEC4G	Proteomics	t_test	0.85606
CLEC5A	Proteomics	t_test	0.0948251
CLEC6A	Proteomics	t_test	0.404016
CLIP2	Proteomics	t_test	0.918872
CLMP	Proteomics	t_test	0.126469
CLPP	Proteomics	t_test	0.904634
CLSTN1	Proteomics	t_test	0.678062
CLSTN2	Proteomics	t_test	0.41457
CLTA	Proteomics	t_test	0.251851
CLUL1	Proteomics	t_test	0.317225
CNPY4	Proteomics	t_test	0.406886
CNST	Proteomics	t_test	0.661532
CNTN1	Proteomics	t_test	0.774611
CNTN2	Proteomics	t_test	0.19419
CNTN3	Proteomics	t_test	0.052877
CNTN4	Proteomics	t_test	0.326387
CNTN5	Proteomics	t_test	0.0106412
CNTNAP2	Proteomics	t_test	0.284786
COL18A1	Proteomics	t_test	0.328137
COL1A1	Proteomics	t_test	0.404191
COL4A1	Proteomics	t_test	0.623441
COL6A3	Proteomics	t_test	0.203383
COL9A1	Proteomics	t_test	0.530042
COLEC12	Proteomics	t_test	0.359402
COMP	Proteomics	t_test	0.186018
COMT	Proteomics	t_test	0.110018
COX5B	Proteomics	t_test	0.606281
CPA1	Proteomics	t_test	0.0997985
CPA2	Proteomics	t_test	0.518102
CPB1	Proteomics	t_test	0.219078
CPE	Proteomics	t_test	0.97468
CPM	Proteomics	t_test	0.0556097
CPVL	Proteomics	t_test	0.711365
CPXM1	Proteomics	t_test	0.366507
CR2	Proteomics	t_test	0.460091
CRADD	Proteomics	t_test	0.148647
CREG1	Proteomics	t_test	0.406964
CRH	Proteomics	t_test	0.751349
CRHBP	Proteomics	t_test	0.146546
CRHR1	Proteomics	t_test	0.539886
CRIM1	Proteomics	t_test	0.086291
CRIP2	Proteomics	t_test	0.920037
CRKL	Proteomics	t_test	0.236051
CRLF1	Proteomics	t_test	0.930992
CRNN	Proteomics	t_test	0.376061
CRTAC1	Proteomics	t_test	0.580469
CRTAM	Proteomics	t_test	0.181418
CSF1	Proteomics	t_test	0.0477871
CSF2RA	Proteomics	t_test	0.270788
CST3	Proteomics	t_test	0.0584406
CST5	Proteomics	t_test	0.567011
CST6	Proteomics	t_test	0.754143
CSTB	Proteomics	t_test	0.660809
CTRB1	Proteomics	t_test	0.750357
CTRC	Proteomics	t_test	0.856705
CTSB	Proteomics	t_test	0.811624
CTSC	Proteomics	t_test	0.390257
CTSF	Proteomics	t_test	0.570542
CTSH	Proteomics	t_test	0.986131
CTSL	Proteomics	t_test	0.215132
CTSO	Proteomics	t_test	0.162274
CTSV	Proteomics	t_test	0.338928
CTSZ	Proteomics	t_test	0.574775
CXADR	Proteomics	t_test	0.279932
CXCL1	Proteomics	t_test	0.0981135
CXCL10	Proteomics	t_test	0.316254
CXCL11	Proteomics	t_test	0.0435253
CXCL12	Proteomics	t_test	0.518964
CXCL13	Proteomics	t_test	0.492944
CXCL16	Proteomics	t_test	0.357368
CXCL17	Proteomics	t_test	0.07436
CXCL3	Proteomics	t_test	0.332553
CXCL5	Proteomics	t_test	0.11788
CXCL6	Proteomics	t_test	0.00433608
CXCL9	Proteomics	t_test	0.541707
DAB2	Proteomics	t_test	0.699015
DAPP1	Proteomics	t_test	0.369206
DARS1	Proteomics	t_test	0.41019
DBI	Proteomics	t_test	0.348955
DBNL	Proteomics	t_test	0.355809
DCBLD2	Proteomics	t_test	0.383776
DCN	Proteomics	t_test	0.0597006
DCTN1	Proteomics	t_test	0.526933
DCTN2	Proteomics	t_test	0.734328
DCTPP1	Proteomics	t_test	0.524659
DCXR	Proteomics	t_test	0.19914
DDAH1	Proteomics	t_test	0.346906
DDC	Proteomics	t_test	0.418987
DDR1	Proteomics	t_test	0.300194
DECR1	Proteomics	t_test	0.231672
DEFB4A_DEFB4B	Proteomics	t_test	0.706166
DIABLO	Proteomics	t_test	0.360298
DKK1	Proteomics	t_test	0.0731518
DKK3	Proteomics	t_test	0.113002
DKK4	Proteomics	t_test	0.770355
DKKL1	Proteomics	t_test	0.533359
DLK1	Proteomics	t_test	0.0055421
DLL1	Proteomics	t_test	0.0694683
DNAJA2	Proteomics	t_test	0.512137
DNAJB1	Proteomics	t_test	0.137821
DNER	Proteomics	t_test	0.269036
DNPH1	Proteomics	t_test	0.1393
DOK2	Proteomics	t_test	0.694783
DPEP1	Proteomics	t_test	0.993386
DPEP2	Proteomics	t_test	0.614292
DPP10	Proteomics	t_test	0.647292
DPP4	Proteomics	t_test	0.835687
DPP6	Proteomics	t_test	0.908929
DPP7	Proteomics	t_test	0.455587
DPY30	Proteomics	t_test	0.648754
DRAXIN	Proteomics	t_test	0.341811
DSC2	Proteomics	t_test	0.347721
DSG2	Proteomics	t_test	0.834091
DSG3	Proteomics	t_test	0.0796266
DSG4	Proteomics	t_test	0.784964
EBAG9	Proteomics	t_test	0.971019
ECE1	Proteomics	t_test	0.594478
EDA2R	Proteomics	t_test	0.0163849
EDAR	Proteomics	t_test	0.412211
EDIL3	Proteomics	t_test	0.201273
EFEMP1	Proteomics	t_test	0.235869
EFNA1	Proteomics	t_test	0.00797389
EFNA4	Proteomics	t_test	0.112045
EGF	Proteomics	t_test	0.0519258
EGFR	Proteomics	t_test	0.811564
EIF4B	Proteomics	t_test	0.295419
EIF4EBP1	Proteomics	t_test	0.0466288
EIF4G1	Proteomics	t_test	0.279817
ENAH	Proteomics	t_test	0.358957
ENG	Proteomics	t_test	0.948971
ENO1	Proteomics	t_test	0.0534753
ENO2	Proteomics	t_test	0.261664
ENPP2	Proteomics	t_test	0.56841
ENPP5	Proteomics	t_test	0.637889
ENPP7	Proteomics	t_test	0.23485
ENTPD2	Proteomics	t_test	0.977294
ENTPD5	Proteomics	t_test	0.563421
ENTPD6	Proteomics	t_test	0.746668
EPCAM	Proteomics	t_test	0.791757
EPHA1	Proteomics	t_test	0.0319558
EPHA10	Proteomics	t_test	0.706242
EPHA2	Proteomics	t_test	0.0383908
EPHB4	Proteomics	t_test	0.205393
EPHB6	Proteomics	t_test	0.810234
EPO	Proteomics	t_test	0.791401
ERBB2	Proteomics	t_test	0.493822
ERBB3	Proteomics	t_test	0.698363
ERBB4	Proteomics	t_test	0.69874
ERBIN	Proteomics	t_test	0.410177
EREG	Proteomics	t_test	0.0486472
ERP44	Proteomics	t_test	0.340509
ESAM	Proteomics	t_test	0.700461
ESM1	Proteomics	t_test	0.563417
EZR	Proteomics	t_test	0.665066
F2R	Proteomics	t_test	0.116484
F3	Proteomics	t_test	0.123562
F7	Proteomics	t_test	0.57445
F9	Proteomics	t_test	0.221085
FABP1	Proteomics	t_test	0.195782
FABP2	Proteomics	t_test	0.260679
FABP4	Proteomics	t_test	0.340705
FABP5	Proteomics	t_test	0.172843
FABP6	Proteomics	t_test	0.707289
FABP9	Proteomics	t_test	0.682395
FAM3B	Proteomics	t_test	0.0914488
FAM3C	Proteomics	t_test	0.36294
FAP	Proteomics	t_test	0.745462
FAS	Proteomics	t_test	0.241281
FASLG	Proteomics	t_test	0.697689
FBP1	Proteomics	t_test	0.235846
FCAR	Proteomics	t_test	0.680803
FCER2	Proteomics	t_test	0.268584
FCGR2A	Proteomics	t_test	0.823483
FCGR2B	Proteomics	t_test	0.543137
FCGR3B	Proteomics	t_test	0.104052
FCN2	Proteomics	t_test	0.598947
FCRL1	Proteomics	t_test	0.927054
FCRL2	Proteomics	t_test	0.985365
FCRL3	Proteomics	t_test	0.511978
FCRL5	Proteomics	t_test	0.918895
FCRL6	Proteomics	t_test	0.61556
FCRLB	Proteomics	t_test	0.909251
FES	Proteomics	t_test	0.945381
FGF19	Proteomics	t_test	0.557081
FGF2	Proteomics	t_test	0.232786
FGF21	Proteomics	t_test	0.896736
FGF23	Proteomics	t_test	0.51519
FGF5	Proteomics	t_test	0.330958
FGFBP1	Proteomics	t_test	0.86581
FGFR2	Proteomics	t_test	0.0021073
FHIT	Proteomics	t_test	0.0733074
FKBP1B	Proteomics	t_test	0.60076
FKBP4	Proteomics	t_test	0.130124
FKBP5	Proteomics	t_test	0.218515
FLI1	Proteomics	t_test	0.23248
FLRT2	Proteomics	t_test	0.81659
FLT1	Proteomics	t_test	0.438936
FLT3	Proteomics	t_test	0.215976
FLT3LG	Proteomics	t_test	0.378614
FLT4	Proteomics	t_test	0.423943
FMR1	Proteomics	t_test	0.788464
FOLR1	Proteomics	t_test	0.0548505
FOLR2	Proteomics	t_test	0.694745
FOLR3	Proteomics	t_test	0.259364
FOSB	Proteomics	t_test	0.383966
FOXO1	Proteomics	t_test	0.122822
FOXO3	Proteomics	t_test	0.281702
FRZB	Proteomics	t_test	0.507185
FSTL3	Proteomics	t_test	0.180445
FUCA1	Proteomics	t_test	0.675547
FURIN	Proteomics	t_test	0.905401
FUT3_FUT5	Proteomics	t_test	0.234775
FUT8	Proteomics	t_test	0.169614
FXN	Proteomics	t_test	0.436969
GAL	Proteomics	t_test	0.778021
GALNT10	Proteomics	t_test	0.676214
GALNT2	Proteomics	t_test	0.955214
GALNT3	Proteomics	t_test	0.60652
GALNT7	Proteomics	t_test	0.451976
GAS6	Proteomics	t_test	0.388965
GBP2	Proteomics	t_test	0.215396
GBP4	Proteomics	t_test	0.23319
GCG	Proteomics	t_test	0.487506
GCNT1	Proteomics	t_test	0.961703
GDF15	Proteomics	t_test	0.434559
GDF2	Proteomics	t_test	0.366432
GDNF	Proteomics	t_test	0.505688
GFAP	Proteomics	t_test	0.777569
GFOD2	Proteomics	t_test	0.161986
GFRA1	Proteomics	t_test	0.108724
GFRA2	Proteomics	t_test	0.595208
GFRA3	Proteomics	t_test	0.511807
GGA1	Proteomics	t_test	0.703203
GGH	Proteomics	t_test	0.303804
GGT1	Proteomics	t_test	0.0115961
GGT5	Proteomics	t_test	0.471923
GH1	Proteomics	t_test	0.762591
GH2	Proteomics	t_test	0.579146
GHRHR	Proteomics	t_test	0.627332
GKN1	Proteomics	t_test	0.9288
GLB1	Proteomics	t_test	0.733801
GLO1	Proteomics	t_test	0.116606
GLOD4	Proteomics	t_test	0.104667
GLRX	Proteomics	t_test	0.123579
GMPR	Proteomics	t_test	0.775862
GNE	Proteomics	t_test	0.525777
GNLY	Proteomics	t_test	0.47909
GOLM2	Proteomics	t_test	0.962218
GOPC	Proteomics	t_test	0.570571
GP1BA	Proteomics	t_test	0.482639
GP2	Proteomics	t_test	0.507969
GP6	Proteomics	t_test	0.26306
GPA33	Proteomics	t_test	0.966381
GPC1	Proteomics	t_test	0.331708
GPC5	Proteomics	t_test	0.0135282
GPNMB	Proteomics	t_test	0.946846
GPR37	Proteomics	t_test	0.048796
GRAP2	Proteomics	t_test	0.380003
GRK5	Proteomics	t_test	0.438473
GRN	Proteomics	t_test	0.0608909
GSAP	Proteomics	t_test	0.812409
GSTA1	Proteomics	t_test	0.494921
GSTA3	Proteomics	t_test	0.218303
GSTP1	Proteomics	t_test	0.223485
GUSB	Proteomics	t_test	0.270725
GYS1	Proteomics	t_test	0.052405
GZMA	Proteomics	t_test	0.842425
GZMB	Proteomics	t_test	0.695171
HAGH	Proteomics	t_test	0.627382
HAO1	Proteomics	t_test	0.640837
HAVCR1	Proteomics	t_test	0.0567318
HAVCR2	Proteomics	t_test	0.223522
HBEGF	Proteomics	t_test	0.0320136
HBQ1	Proteomics	t_test	0.313288
HCLS1	Proteomics	t_test	0.431586
HDGF	Proteomics	t_test	0.118138
HEBP1	Proteomics	t_test	0.769359
HEXIM1	Proteomics	t_test	0.222045
HGF	Proteomics	t_test	0.375048
HGS	Proteomics	t_test	0.153008
HK2	Proteomics	t_test	0.922666
HLA_DRA	Proteomics	t_test	0.74021
HLA_E	Proteomics	t_test	0.656872
HMBS	Proteomics	t_test	0.971049
HMOX1	Proteomics	t_test	0.152125
HMOX2	Proteomics	t_test	0.185759
HPCAL1	Proteomics	t_test	0.34471
HPGDS	Proteomics	t_test	0.672934
HS3ST3B1	Proteomics	t_test	0.189016
HSD11B1	Proteomics	t_test	0.511692
HSP90B1	Proteomics	t_test	0.377757
HSPA1A	Proteomics	t_test	0.188292
HSPB1	Proteomics	t_test	0.876806
HSPB6	Proteomics	t_test	0.389677
HSPG2	Proteomics	t_test	0.128546
HYAL1	Proteomics	t_test	0.0966245
HYOU1	Proteomics	t_test	0.0533562
ICA1	Proteomics	t_test	0.0104483
ICAM1	Proteomics	t_test	0.79547
ICAM2	Proteomics	t_test	0.684095
ICAM3	Proteomics	t_test	0.228545
ICAM4	Proteomics	t_test	0.0668237
ICAM5	Proteomics	t_test	0.0952818
ICOSLG	Proteomics	t_test	0.484866
IDI2	Proteomics	t_test	0.502077
IDUA	Proteomics	t_test	0.942026
IFNGR1	Proteomics	t_test	0.0861647
IFNGR2	Proteomics	t_test	0.68126
IFNL1	Proteomics	t_test	0.508809
IFNLR1	Proteomics	t_test	0.819682
IGF2R	Proteomics	t_test	0.0914635
IGFBP1	Proteomics	t_test	0.882947
IGFBP2	Proteomics	t_test	0.60981
IGFBP3	Proteomics	t_test	0.768257
IGFBP4	Proteomics	t_test	0.144912
IGFBP6	Proteomics	t_test	0.0711158
IGFBP7	Proteomics	t_test	0.163742
IGFBPL1	Proteomics	t_test	0.280696
IGSF8	Proteomics	t_test	0.0755959
IKBKG	Proteomics	t_test	0.310585
IKZF2	Proteomics	t_test	0.921835
IL10	Proteomics	t_test	0.821909
IL10RA	Proteomics	t_test	0.501352
IL10RB	Proteomics	t_test	0.0514467
IL11	Proteomics	t_test	0.103045
IL12A_IL12B	Proteomics	t_test	0.433575
IL12B	Proteomics	t_test	0.564917
IL12RB1	Proteomics	t_test	0.813735
IL13	Proteomics	t_test	0.785403
IL15	Proteomics	t_test	0.878462
IL15RA	Proteomics	t_test	0.111179
IL17A	Proteomics	t_test	0.595974
IL17C	Proteomics	t_test	0.616002
IL17D	Proteomics	t_test	0.839925
IL17RA	Proteomics	t_test	0.401655
IL17RB	Proteomics	t_test	0.626027
IL18	Proteomics	t_test	0.20987
IL18BP	Proteomics	t_test	0.0594902
IL18RAP	Proteomics	t_test	0.866571
IL19	Proteomics	t_test	0.247855
IL1R1	Proteomics	t_test	0.382467
IL1R2	Proteomics	t_test	0.211427
IL1RAP	Proteomics	t_test	0.377217
IL1RL1	Proteomics	t_test	0.630703
IL1RL2	Proteomics	t_test	0.970107
IL1RN	Proteomics	t_test	0.72421
IL2	Proteomics	t_test	0.334799
IL2RA	Proteomics	t_test	0.0856844
IL32	Proteomics	t_test	0.626308
IL33	Proteomics	t_test	0.603002
IL34	Proteomics	t_test	0.317694
IL3RA	Proteomics	t_test	0.47974
IL4R	Proteomics	t_test	0.621428
IL5	Proteomics	t_test	0.79176
IL5RA	Proteomics	t_test	0.683533
IL6R	Proteomics	t_test	0.270842
IL6ST	Proteomics	t_test	0.16953
IL7	Proteomics	t_test	0.397244
IL7R	Proteomics	t_test	0.621395
INHBC	Proteomics	t_test	0.117201
INPPL1	Proteomics	t_test	0.170729
IPCEF1	Proteomics	t_test	0.342701
IRAG2	Proteomics	t_test	0.332679
IRAK1	Proteomics	t_test	0.185413
IRAK4	Proteomics	t_test	0.219327
ITGA11	Proteomics	t_test	0.545012
ITGA6	Proteomics	t_test	0.0731015
ITGAV	Proteomics	t_test	0.659525
ITGB1BP1	Proteomics	t_test	0.186384
ITGB1BP2	Proteomics	t_test	0.362928
ITGB2	Proteomics	t_test	0.868634
ITGB6	Proteomics	t_test	0.52145
ITGB7	Proteomics	t_test	0.212568
ITIH3	Proteomics	t_test	0.756336
ITM2A	Proteomics	t_test	0.958538
IVD	Proteomics	t_test	0.164096
JAM2	Proteomics	t_test	0.199238
JCHAIN	Proteomics	t_test	0.429478
KAZALD1	Proteomics	t_test	0.976321
KIFBP	Proteomics	t_test	0.692865
KIR2DL3	Proteomics	t_test	0.934567
KIR3DL1	Proteomics	t_test	0.92041
KIRREL2	Proteomics	t_test	0.784442
KIT	Proteomics	t_test	0.0896886
KITLG	Proteomics	t_test	0.192835
KLB	Proteomics	t_test	0.112219
KLK1	Proteomics	t_test	0.63346
KLK11	Proteomics	t_test	0.206177
KLK12	Proteomics	t_test	0.817264
KLK13	Proteomics	t_test	0.550801
KLK14	Proteomics	t_test	0.257388
KLK4	Proteomics	t_test	0.690762
KLK6	Proteomics	t_test	0.560629
KLK8	Proteomics	t_test	0.00790111
KLRB1	Proteomics	t_test	0.0205988
KLRD1	Proteomics	t_test	0.430768
KRT18	Proteomics	t_test	0.197201
KYAT1	Proteomics	t_test	0.158389
KYNU	Proteomics	t_test	0.354425
L1CAM	Proteomics	t_test	0.174321
LACTB2	Proteomics	t_test	0.196847
LAG3	Proteomics	t_test	0.241654
LAIR1	Proteomics	t_test	0.217825
LAIR2	Proteomics	t_test	0.0458264
LAMA4	Proteomics	t_test	0.106062
LAMP2	Proteomics	t_test	0.753376
LAMP3	Proteomics	t_test	0.00648469
LAT	Proteomics	t_test	0.397378
LAT2	Proteomics	t_test	0.753877
LAYN	Proteomics	t_test	0.166066
LBP	Proteomics	t_test	0.567198
LCN2	Proteomics	t_test	0.535616
LDLR	Proteomics	t_test	0.467379
LEFTY2	Proteomics	t_test	0.243777
LEP	Proteomics	t_test	0.529678
LEPR	Proteomics	t_test	0.201228
LGALS1	Proteomics	t_test	0.27983
LGALS3	Proteomics	t_test	0.554782
LGALS4	Proteomics	t_test	0.355609
LGALS9	Proteomics	t_test	0.139559
LGMN	Proteomics	t_test	0.0560287
LHPP	Proteomics	t_test	0.745373
LIF	Proteomics	t_test	0.25716
LIFR	Proteomics	t_test	0.413031
LILRA2	Proteomics	t_test	0.543134
LILRA5	Proteomics	t_test	0.462451
LILRB1	Proteomics	t_test	0.727928
LILRB2	Proteomics	t_test	0.470873
LILRB4	Proteomics	t_test	0.146708
LILRB5	Proteomics	t_test	0.820086
LPL	Proteomics	t_test	0.173662
LPO	Proteomics	t_test	0.592386
LRIG1	Proteomics	t_test	0.170367
LRP1	Proteomics	t_test	0.503908
LRP11	Proteomics	t_test	0.19133
LRRN1	Proteomics	t_test	0.592456
LSM1	Proteomics	t_test	0.854035
LTA	Proteomics	t_test	0.768648
LTA4H	Proteomics	t_test	0.188654
LTBP2	Proteomics	t_test	0.0218289
LTBP3	Proteomics	t_test	0.829277
LTBR	Proteomics	t_test	0.06633
LXN	Proteomics	t_test	0.707605
LY6D	Proteomics	t_test	0.0145368
LY75	Proteomics	t_test	0.822696
LY9	Proteomics	t_test	0.176027
LYN	Proteomics	t_test	0.635029
LYPD3	Proteomics	t_test	0.811497
MAEA	Proteomics	t_test	0.173601
MAGED1	Proteomics	t_test	0.374112
MANF	Proteomics	t_test	0.457271
MANSC1	Proteomics	t_test	0.187688
MAP2K6	Proteomics	t_test	0.153089
MAP3K5	Proteomics	t_test	0.399567
MAP4K5	Proteomics	t_test	0.335246
MAPK9	Proteomics	t_test	0.177618
MAPT	Proteomics	t_test	0.446604
MARCO	Proteomics	t_test	0.342901
MASP1	Proteomics	t_test	0.0221339
MATN2	Proteomics	t_test	0.53175
MATN3	Proteomics	t_test	0.0173732
MAVS	Proteomics	t_test	0.28814
MAX	Proteomics	t_test	0.835341
MB	Proteomics	t_test	0.537193
MDGA1	Proteomics	t_test	0.403128
MDK	Proteomics	t_test	0.145671
MED18	Proteomics	t_test	0.166228
MEGF10	Proteomics	t_test	0.133278
MEP1B	Proteomics	t_test	0.592755
MEPE	Proteomics	t_test	0.992558
MERTK	Proteomics	t_test	0.886177
MESD	Proteomics	t_test	0.443559
MET	Proteomics	t_test	0.544506
METAP1D	Proteomics	t_test	0.253284
METAP2	Proteomics	t_test	0.150337
MFAP3	Proteomics	t_test	0.403603
MFGE8	Proteomics	t_test	0.82293
MGLL	Proteomics	t_test	0.218568
MGMT	Proteomics	t_test	0.236747
MIA	Proteomics	t_test	0.291776
MIF	Proteomics	t_test	0.0972177
MILR1	Proteomics	t_test	0.861964
MITD1	Proteomics	t_test	0.18918
MLN	Proteomics	t_test	0.319644
MME	Proteomics	t_test	0.00221807
MMP1	Proteomics	t_test	0.533073
MMP10	Proteomics	t_test	0.970057
MMP12	Proteomics	t_test	0.466792
MMP3	Proteomics	t_test	0.0882472
MMP8	Proteomics	t_test	0.342814
MMP9	Proteomics	t_test	0.916023
MOG	Proteomics	t_test	0.672345
MPI	Proteomics	t_test	0.337406
MPIG6B	Proteomics	t_test	0.360177
MSLN	Proteomics	t_test	0.661611
MSR1	Proteomics	t_test	0.605657
MSTN	Proteomics	t_test	0.0596687
MTPN	Proteomics	t_test	0.933078
MUC13	Proteomics	t_test	0.427064
MUC16	Proteomics	t_test	0.416961
MVK	Proteomics	t_test	0.13654
MYO9B	Proteomics	t_test	0.220421
MYOC	Proteomics	t_test	0.623045
MZB1	Proteomics	t_test	0.0614766
MZT1	Proteomics	t_test	0.326534
NAAA	Proteomics	t_test	0.310497
NBL1	Proteomics	t_test	0.0236682
NCAM1	Proteomics	t_test	0.555601
NCAM2	Proteomics	t_test	0.454534
NCAN	Proteomics	t_test	0.990792
NCK2	Proteomics	t_test	0.513956
NCR1	Proteomics	t_test	0.321196
NECTIN2	Proteomics	t_test	0.646097
NECTIN4	Proteomics	t_test	0.0808527
NELL1	Proteomics	t_test	0.587536
NELL2	Proteomics	t_test	0.715923
NFASC	Proteomics	t_test	0.43203
NFATC1	Proteomics	t_test	0.297048
NID1	Proteomics	t_test	0.823686
NID2	Proteomics	t_test	0.107503
NINJ1	Proteomics	t_test	0.350429
NOMO1	Proteomics	t_test	0.258021
NOS1	Proteomics	t_test	0.314607
NOS3	Proteomics	t_test	0.885912
NOTCH3	Proteomics	t_test	0.997597
NPDC1	Proteomics	t_test	0.431949
NPPB	Proteomics	t_test	0.565451
NPPC	Proteomics	t_test	0.448665
NPTN	Proteomics	t_test	0.885017
NPY	Proteomics	t_test	0.633936
NRCAM	Proteomics	t_test	0.924956
NRP1	Proteomics	t_test	0.334831
NRP2	Proteomics	t_test	0.986597
NRTN	Proteomics	t_test	0.502126
NSFL1C	Proteomics	t_test	0.204525
NT5C3A	Proteomics	t_test	0.399753
NTF3	Proteomics	t_test	0.62556
NTF4	Proteomics	t_test	0.624122
NTPROBNP	Proteomics	t_test	0.581673
NTRK2	Proteomics	t_test	0.946962
NTRK3	Proteomics	t_test	0.681336
NUCB2	Proteomics	t_test	0.284274
NUDC	Proteomics	t_test	0.269494
NXPH1	Proteomics	t_test	0.970096
OBP2B	Proteomics	t_test	0.839658
ODAM	Proteomics	t_test	0.884678
OGN	Proteomics	t_test	0.229933
OLR1	Proteomics	t_test	0.896525
OMD	Proteomics	t_test	0.675925
OMG	Proteomics	t_test	0.706182
OSCAR	Proteomics	t_test	0.766674
OSM	Proteomics	t_test	0.223295
OSMR	Proteomics	t_test	0.735552
OXT	Proteomics	t_test	0.371783
PADI2	Proteomics	t_test	0.973008
PAK4	Proteomics	t_test	0.702122
PAM	Proteomics	t_test	0.460383
PAMR1	Proteomics	t_test	0.161415
PAPPA	Proteomics	t_test	0.822146
PARK7	Proteomics	t_test	0.0730028
PBLD	Proteomics	t_test	0.913993
PCDH17	Proteomics	t_test	0.240892
PCSK9	Proteomics	t_test	0.980748
PDCD1	Proteomics	t_test	0.136565
PDCD1LG2	Proteomics	t_test	0.134584
PDCD5	Proteomics	t_test	0.169744
PDCD6	Proteomics	t_test	0.719297
PDGFA	Proteomics	t_test	0.0199816
PDGFB	Proteomics	t_test	0.0755521
PDGFC	Proteomics	t_test	0.667429
PDGFRA	Proteomics	t_test	0.392985
PDGFRB	Proteomics	t_test	0.553663
PDLIM7	Proteomics	t_test	0.31318
PEAR1	Proteomics	t_test	0.535377
PECAM1	Proteomics	t_test	0.864835
PFDN2	Proteomics	t_test	0.490647
PFKFB2	Proteomics	t_test	0.0144263
PGF	Proteomics	t_test	0.0254908
PGLYRP1	Proteomics	t_test	0.440573
PHOSPHO1	Proteomics	t_test	0.903295
PI3	Proteomics	t_test	0.135391
PIGR	Proteomics	t_test	0.0804418
PIK3IP1	Proteomics	t_test	0.00698849
PKLR	Proteomics	t_test	0.463036
PLA2G10	Proteomics	t_test	0.343251
PLA2G15	Proteomics	t_test	0.615765
PLA2G2A	Proteomics	t_test	0.56168
PLA2G4A	Proteomics	t_test	0.210867
PLA2G7	Proteomics	t_test	0.734511
PLAT	Proteomics	t_test	0.145431
PLAUR	Proteomics	t_test	0.608477
PLXDC1	Proteomics	t_test	0.517797
PLXNB2	Proteomics	t_test	0.334431
PM20D1	Proteomics	t_test	0.296947
PMVK	Proteomics	t_test	0.908925
PNLIPRP2	Proteomics	t_test	0.559151
PNPT1	Proteomics	t_test	0.783605
PODXL	Proteomics	t_test	0.567027
PODXL2	Proteomics	t_test	0.0672633
PON3	Proteomics	t_test	0.122705
PPIB	Proteomics	t_test	0.126696
PPME1	Proteomics	t_test	0.0732908
PPP1R2	Proteomics	t_test	0.437348
PPP1R9B	Proteomics	t_test	0.854423
PPY	Proteomics	t_test	0.713458
PRCP	Proteomics	t_test	0.683226
PRDX1	Proteomics	t_test	0.0589236
PRDX3	Proteomics	t_test	0.402391
PRDX6	Proteomics	t_test	0.392613
PRELP	Proteomics	t_test	0.71675
PRKAB1	Proteomics	t_test	0.621229
PRKAR1A	Proteomics	t_test	0.991274
PRKCQ	Proteomics	t_test	0.419917
PRKRA	Proteomics	t_test	0.592097
PRL	Proteomics	t_test	0.852679
PROC	Proteomics	t_test	0.406327
PROK1	Proteomics	t_test	0.904894
PRSS27	Proteomics	t_test	0.643125
PRSS8	Proteomics	t_test	0.0730674
PRTFDC1	Proteomics	t_test	0.364973
PRTG	Proteomics	t_test	0.569326
PSG1	Proteomics	t_test	0.35318
PSMD9	Proteomics	t_test	0.913267
PSME2	Proteomics	t_test	0.331305
PSMG3	Proteomics	t_test	0.194949
PSPN	Proteomics	t_test	0.511741
PSRC1	Proteomics	t_test	0.771458
PTGDS	Proteomics	t_test	0.831128
PTK7	Proteomics	t_test	0.552875
PTPN1	Proteomics	t_test	0.446332
PTPN6	Proteomics	t_test	0.246455
PTPRF	Proteomics	t_test	0.0227096
PTPRM	Proteomics	t_test	0.373459
PTPRN2	Proteomics	t_test	0.889138
PTPRS	Proteomics	t_test	0.557249
PTX3	Proteomics	t_test	0.614583
PVALB	Proteomics	t_test	0.990863
PVR	Proteomics	t_test	0.955308
QDPR	Proteomics	t_test	0.177517
RAB6A	Proteomics	t_test	0.171426
RANGAP1	Proteomics	t_test	0.860099
RASA1	Proteomics	t_test	0.384814
RBP2	Proteomics	t_test	0.0630455
RBP5	Proteomics	t_test	0.671166
REG1B	Proteomics	t_test	0.320618
REG3A	Proteomics	t_test	0.301083
RELT	Proteomics	t_test	0.39457
REN	Proteomics	t_test	0.125485
RET	Proteomics	t_test	0.457938
RETN	Proteomics	t_test	0.653653
RGMA	Proteomics	t_test	0.796797
RGMB	Proteomics	t_test	0.0166516
RGS8	Proteomics	t_test	0.848826
RHOC	Proteomics	t_test	0.534915
RNASET2	Proteomics	t_test	0.182179
ROBO1	Proteomics	t_test	0.376149
ROBO2	Proteomics	t_test	0.734346
ROR1	Proteomics	t_test	0.101226
RP2	Proteomics	t_test	0.201372
RRM2B	Proteomics	t_test	0.0991081
RSPO1	Proteomics	t_test	0.0971207
RSPO3	Proteomics	t_test	0.50577
RTN4R	Proteomics	t_test	0.072937
RUVBL1	Proteomics	t_test	0.239885
S100A12	Proteomics	t_test	0.899063
S100A16	Proteomics	t_test	0.688253
S100A4	Proteomics	t_test	0.117691
S100P	Proteomics	t_test	0.699128
SCAMP3	Proteomics	t_test	0.63746
SCARA5	Proteomics	t_test	0.684107
SCARB2	Proteomics	t_test	0.088699
SCARF1	Proteomics	t_test	0.340113
SCARF2	Proteomics	t_test	0.2663
SCG2	Proteomics	t_test	0.573655
SCG3	Proteomics	t_test	0.998788
SCGB1A1	Proteomics	t_test	0.0390712
SCGB3A2	Proteomics	t_test	0.534555
SCGN	Proteomics	t_test	0.639242
SCLY	Proteomics	t_test	0.65335
SCP2	Proteomics	t_test	0.884041
SDC1	Proteomics	t_test	0.660512
SDC4	Proteomics	t_test	0.288077
SELE	Proteomics	t_test	0.946831
SELP	Proteomics	t_test	0.3848
SEMA3F	Proteomics	t_test	0.19435
SEMA4D	Proteomics	t_test	0.0817524
SEMA7A	Proteomics	t_test	0.443167
SEPTIN9	Proteomics	t_test	0.347656
SERPINA11	Proteomics	t_test	0.991123
SERPINA12	Proteomics	t_test	0.345675
SERPINB5	Proteomics	t_test	0.334043
SERPINE1	Proteomics	t_test	0.0738661
SESTD1	Proteomics	t_test	0.297751
SETMAR	Proteomics	t_test	0.174333
SEZ6L	Proteomics	t_test	0.398778
SEZ6L2	Proteomics	t_test	0.983988
SFRP1	Proteomics	t_test	0.889551
SFTPD	Proteomics	t_test	0.584352
SH2B3	Proteomics	t_test	0.657901
SHMT1	Proteomics	t_test	0.261322
SIAE	Proteomics	t_test	0.517316
SIGLEC1	Proteomics	t_test	0.0404388
SIGLEC10	Proteomics	t_test	0.893503
SIGLEC15	Proteomics	t_test	0.718461
SIGLEC5	Proteomics	t_test	0.791969
SIGLEC9	Proteomics	t_test	0.903461
SIRPA	Proteomics	t_test	0.0984182
SIRPB1	Proteomics	t_test	0.0165282
SIRT2	Proteomics	t_test	0.142528
SIT1	Proteomics	t_test	0.365712
SKAP1	Proteomics	t_test	0.891423
SKAP2	Proteomics	t_test	0.0974988
SLAMF6	Proteomics	t_test	0.978417
SLAMF7	Proteomics	t_test	0.180085
SLAMF8	Proteomics	t_test	0.913494
SLC16A1	Proteomics	t_test	0.159504
SLC27A4	Proteomics	t_test	0.983066
SLC39A14	Proteomics	t_test	0.802189
SLC39A5	Proteomics	t_test	0.0726054
SLIT2	Proteomics	t_test	0.264415
SLITRK2	Proteomics	t_test	0.23301
SMAD1	Proteomics	t_test	0.45941
SMAD5	Proteomics	t_test	0.296453
SMOC1	Proteomics	t_test	0.649331
SMOC2	Proteomics	t_test	0.135452
SMPD1	Proteomics	t_test	0.907145
SMPDL3A	Proteomics	t_test	0.423481
SNAP23	Proteomics	t_test	0.503051
SNAP29	Proteomics	t_test	0.257386
SNCG	Proteomics	t_test	0.018449
SOD1	Proteomics	t_test	0.153761
SOD2	Proteomics	t_test	0.687755
SORCS2	Proteomics	t_test	0.625223
SORD	Proteomics	t_test	0.410318
SORT1	Proteomics	t_test	0.391283
SOST	Proteomics	t_test	0.0234968
SPARC	Proteomics	t_test	0.0977645
SPINK1	Proteomics	t_test	0.421025
SPINK4	Proteomics	t_test	0.654403
SPINK5	Proteomics	t_test	0.12425
SPINK6	Proteomics	t_test	0.386287
SPINT1	Proteomics	t_test	0.305248
SPINT2	Proteomics	t_test	0.282049
SPON1	Proteomics	t_test	0.994815
SPON2	Proteomics	t_test	0.629143
SPP1	Proteomics	t_test	0.149816
SPRY2	Proteomics	t_test	0.554423
SRC	Proteomics	t_test	0.522583
SSC4D	Proteomics	t_test	0.9519
SSC5D	Proteomics	t_test	0.457214
ST3GAL1	Proteomics	t_test	0.630734
ST6GAL1	Proteomics	t_test	0.640387
STAT5B	Proteomics	t_test	0.166189
STC1	Proteomics	t_test	0.0448856
STC2	Proteomics	t_test	0.628851
STK24	Proteomics	t_test	0.271684
STK4	Proteomics	t_test	0.590276
STX16	Proteomics	t_test	0.935265
STX4	Proteomics	t_test	0.38904
STX6	Proteomics	t_test	0.967742
STX8	Proteomics	t_test	0.134293
STXBP3	Proteomics	t_test	0.624987
SUGT1	Proteomics	t_test	0.0645199
SULT1A1	Proteomics	t_test	0.150685
SULT2A1	Proteomics	t_test	0.297219
SUMF2	Proteomics	t_test	0.710085
SUSD1	Proteomics	t_test	0.692699
SUSD2	Proteomics	t_test	0.61912
TACC3	Proteomics	t_test	0.256693
TANK	Proteomics	t_test	0.192927
TBC1D17	Proteomics	t_test	0.462288
TBC1D23	Proteomics	t_test	0.34484
TBCB	Proteomics	t_test	0.300041
TBCC	Proteomics	t_test	0.326108
TBL1X	Proteomics	t_test	0.477074
TCN2	Proteomics	t_test	0.71164
TDGF1	Proteomics	t_test	0.629246
TDRKH	Proteomics	t_test	0.709867
TEK	Proteomics	t_test	0.800244
TFF1	Proteomics	t_test	0.28487
TFF2	Proteomics	t_test	0.853156
TFF3	Proteomics	t_test	0.991813
TFPI	Proteomics	t_test	0.510858
TFPI2	Proteomics	t_test	0.211142
TFRC	Proteomics	t_test	0.431323
TGFA	Proteomics	t_test	0.969628
TGFBI	Proteomics	t_test	0.226011
TGFBR2	Proteomics	t_test	0.0178347
TGM2	Proteomics	t_test	0.36827
THBD	Proteomics	t_test	0.0373935
THBS2	Proteomics	t_test	0.559553
THBS4	Proteomics	t_test	0.755164
THPO	Proteomics	t_test	0.743272
THY1	Proteomics	t_test	0.7153
TIA1	Proteomics	t_test	0.509135
TIE1	Proteomics	t_test	0.871812
TIGAR	Proteomics	t_test	0.0520301
TIMD4	Proteomics	t_test	0.829126
TIMP1	Proteomics	t_test	0.605802
TIMP3	Proteomics	t_test	0.158268
TIMP4	Proteomics	t_test	0.660358
TINAGL1	Proteomics	t_test	0.376352
TJAP1	Proteomics	t_test	0.403308
TLR3	Proteomics	t_test	0.199899
TMPRSS15	Proteomics	t_test	0.699679
TMPRSS5	Proteomics	t_test	0.236903
TMSB10	Proteomics	t_test	0.370256
TNC	Proteomics	t_test	0.63325
TNFRSF10C	Proteomics	t_test	0.793285
TNFRSF11A	Proteomics	t_test	0.639189
TNFRSF11B	Proteomics	t_test	0.283875
TNFRSF13B	Proteomics	t_test	0.84014
TNFRSF13C	Proteomics	t_test	0.653726
TNFRSF14	Proteomics	t_test	0.646334
TNFRSF19	Proteomics	t_test	0.786965
TNFRSF1A	Proteomics	t_test	0.031826
TNFRSF21	Proteomics	t_test	0.00833146
TNFRSF9	Proteomics	t_test	0.0683117
TNFSF10	Proteomics	t_test	0.687557
TNFSF11	Proteomics	t_test	0.385233
TNFSF13	Proteomics	t_test	0.934978
TNFSF14	Proteomics	t_test	0.186445
TNNI3	Proteomics	t_test	0.358672
TNR	Proteomics	t_test	0.1784
TNXB	Proteomics	t_test	0.418508
TP53	Proteomics	t_test	0.326712
TP53INP1	Proteomics	t_test	0.837449
TPMT	Proteomics	t_test	0.128408
TPP1	Proteomics	t_test	0.317454
TPSAB1	Proteomics	t_test	0.572853
TRAF2	Proteomics	t_test	0.131195
TREM2	Proteomics	t_test	0.226422
TREML2	Proteomics	t_test	0.587778
TRIAP1	Proteomics	t_test	0.419195
TRIM21	Proteomics	t_test	0.386998
TRIM5	Proteomics	t_test	0.271485
TST	Proteomics	t_test	0.38758
TXLNA	Proteomics	t_test	0.505407
TXNDC15	Proteomics	t_test	0.744529
TXNDC5	Proteomics	t_test	0.707673
UBAC1	Proteomics	t_test	0.740599
ULBP2	Proteomics	t_test	0.172283
UMOD	Proteomics	t_test	0.642099
USO1	Proteomics	t_test	0.395253
USP8	Proteomics	t_test	0.389127
VAMP5	Proteomics	t_test	0.839303
VASH1	Proteomics	t_test	0.216995
VASN	Proteomics	t_test	0.348468
VAT1	Proteomics	t_test	0.163305
VCAM1	Proteomics	t_test	0.620802
VCAN	Proteomics	t_test	0.170775
VEGFA	Proteomics	t_test	0.668825
VEGFC	Proteomics	t_test	0.0581962
VIM	Proteomics	t_test	0.297424
VPS37A	Proteomics	t_test	0.508572
VPS53	Proteomics	t_test	0.203746
VSIG4	Proteomics	t_test	0.0553314
VSIR	Proteomics	t_test	0.962787
VSTM1	Proteomics	t_test	0.433399
VSTM2L	Proteomics	t_test	0.545581
VTA1	Proteomics	t_test	0.135006
VTCN1	Proteomics	t_test	0.10716
VWA1	Proteomics	t_test	0.527932
VWC2	Proteomics	t_test	0.165278
VWF	Proteomics	t_test	0.0617311
WAS	Proteomics	t_test	0.218742
WASF1	Proteomics	t_test	0.745535
WASF3	Proteomics	t_test	0.659312
WFDC12	Proteomics	t_test	0.0327824
WFDC2	Proteomics	t_test	0.145717
WFIKKN1	Proteomics	t_test	0.744029
WFIKKN2	Proteomics	t_test	0.817114
WIF1	Proteomics	t_test	0.719912
XCL1	Proteomics	t_test	0.371194
XG	Proteomics	t_test	0.364885
XPNPEP2	Proteomics	t_test	0.192575
XRCC4	Proteomics	t_test	0.102663
YES1	Proteomics	t_test	0.464978
YTHDF3	Proteomics	t_test	0.385892

## Sheet: ST4
Supplementary Table 4: Identify right censored events
UKB Field Title	UKB Field Name
Date of discharge from critical care	Category 2006
Date on which the critical care period started	Category 2006
Date prescription was issued	p42039
Date the specimen was taken	Category 999
Deduction date	p42038
Ready-to-discharge date from critical care	Category 2006
Registration date	p42038
Date of attending assessment centre | Instance 3	p53_i3
Date of attending assessment centre | Instance 2	p53_i2
Date of attending assessment centre | Instance 1	p53_i1
Date of operation	p41148
Date of discharge from hospital	p41101
Date of admission to hospital	p41096
Date of decision to admit to hospital	p41095
Episode end date	p41084
Episode start date	p41083
Date of second COVID-19 vaccination | Instance 0	p27986_i0
Date of first COVID-19 vaccination | Instance 0	p27984_i0
Date antibody test performed | Instance 0	p27982_i0
Date of last personal contact with UK Biobank	p20143
Date of consenting to join UK Biobank	p200
Date lost to follow-up	p191
Date O12 first reported (gestational [pregnancy-induced] oedema and proteinuria without hypertension)	p132184
Date N95 first reported (menopausal and other perimenopausal disorders)	p132152
Date N93 first reported (other abnormal uterine and vaginal bleeding)	p132148
Date N92 first reported (excessive, frequent and irregular menstruation)	p132146
Date N84 first reported (polyp of female genital tract)	p132130
Date N81 first reported (female genital prolapse)	p132124
Date N64 first reported (other disorders of breast)	p132104
Date N62 first reported (hypertrophy of breast)	p132100
Date N43 first reported (hydrocele and spermatocele)	p132078
Date N42 first reported (other disorders of prostate)	p132076
Date N40 first reported (hyperplasia of prostate)	p132072
Date N39 first reported (other disorders of urinary system)	p132070
Date N34 first reported (urethritis and urethral syndrome)	p132062
Date N32 first reported (other disorders of bladder)	p132058
Date N30 first reported (cystitis)	p132054
Date N28 first reported (other disorders of kidney and ureter, not elsewhere classified)	p132050
Date N20 first reported (calculus of kidney and ureter)	p132036
Date N19 first reported (unspecified renal failure)	p132034
Date N18 first reported (chronic renal failure)	p132032
Date N17 first reported (acute renal failure)	p132030
Date N13 first reported (obstructive and reflux uropathy)	p132022
Date N00 first reported (acute nephritic syndrome)	p131998
Date M90 first reported (osteopathies in diseases classified elsewhere)	p131982
Date M85 first reported (other disorders of bone density and structure)	p131972
Date M81 first reported (osteoporosis without pathological fracture)	p131964
Date M80 first reported (osteoporosis with pathological fracture)	p131962
Date M79 first reported (other soft tissue disorders, not elsewhere classified)	p131960
Date M77 first reported (other enthesopathies)	p131958
Date M75 first reported (shoulder lesions)	p131954
Date M72 first reported (fibroblastic disorders)	p131950
Date M67 first reported (other disorders of synovium and tendon)	p131942
Date M65 first reported (synovitis and tenosynovitis)	p131938
Date M60 first reported (myositis)	p131930
Date M54 first reported (dorsalgia)	p131928
Date M53 first reported (other dorsopathies, not elsewhere classified)	p131926
Date M48 first reported (other spondylopathies)	p131918
Date M43 first reported (other deforming dorsopathies)	p131910
Date M35 first reported (other systemic involvement of connective tissue)	p131900
Date M25 first reported (other joint disorders, not elsewhere classified)	p131888
Date M19 first reported (other arthrosis)	p131876
Date M17 first reported (gonarthrosis [arthrosis of knee])	p131872
Date M16 first reported (coxarthrosis [arthrosis of hip])	p131870
Date M10 first reported (gout)	p131858
Date M06 first reported (other rheumatoid arthritis)	p131850
Date M05 first reported (seropositive rheumatoid arthritis)	p131848
Date L92 first reported (granulomatous disorders of skin and subcutaneous tissue)	p131826
Date L90 first reported (atrophic disorders of skin)	p131822
Date L89 first reported (decubitus ulcer)	p131820
Date L82 first reported (seborrhoeic keratosis)	p131806
Date L73 first reported (other follicular disorders)	p131796
Date L72 first reported (follicular cysts of skin and subcutaneous tissue)	p131794
Date L65 first reported (other nonscarring hair loss)	p131782
Date L60 first reported (nail disorders)	p131774
Date L57 first reported (skin changes due to chronic exposure to nonionising radiation)	p131768
Date L50 first reported (urticaria)	p131754
Date L40 first reported (psoriasis)	p131742
Date L30 first reported (other dermatitis)	p131740
Date L20 first reported (atopic dermatitis)	p131720
Date L03 first reported (cellulitis)	p131702
Date L02 first reported (cutaneous abscess, furuncle and carbuncle)	p131700
Date K92 first reported (other diseases of digestive system)	p131692
Date K85 first reported (acute pancreatitis)	p131682
Date K82 first reported (other diseases of gallbladder)	p131678
Date K81 first reported (cholecystitis)	p131676
Date K80 first reported (cholelithiasis)	p131674
Date K76 first reported (other diseases of liver)	p131670
Date K75 first reported (other inflammatory liver diseases)	p131668
Date K74 first reported (fibrosis and cirrhosis of liver)	p131666
Date K72 first reported (hepatic failure, not elsewhere classified)	p131662
Date K70 first reported (alcoholic liver disease)	p131658
Date K65 first reported (peritonitis)	p131652
Date K64 first reported (haemorrhoids and perianal venous thrombosis)	p131650
Date K63 first reported (other diseases of intestine)	p131648
Date K59 first reported (other functional intestinal disorders)	p131640
Date K57 first reported (diverticular disease of intestine)	p131636
Date K56 first reported (paralytic ileus and intestinal obstruction without hernia)	p131634
Date K55 first reported (vascular disorders of intestine)	p131632
Date K52 first reported (other non-infective gastro-enteritis and colitis)	p131630
Date K44 first reported (diaphragmatic hernia)	p131620
Date K40 first reported (inguinal hernia)	p131612
Date K35 first reported (acute appendicitis)	p131604
Date K31 first reported (other diseases of stomach and duodenum)	p131602
Date K29 first reported (gastritis and duodenitis)	p131598
Date K26 first reported (duodenal ulcer)	p131592
Date K25 first reported (gastric ulcer)	p131590
Date K22 first reported (other diseases of oesophagus)	p131586
Date K21 first reported (gastro-oesophageal reflux disease)	p131584
Date K20 first reported (oesophagitis)	p131582
Date K14 first reported (diseases of tongue)	p131580
Date K13 first reported (other diseases of lip and oral mucosa)	p131578
Date K12 first reported (stomatitis and related lesions)	p131576
Date K08 first reported (other disorders of teeth and supporting structures)	p131568
Date K04 first reported (diseases of pulp and periapical tissues)	p131560
Date J98 first reported (other respiratory disorders)	p131548
Date J96 first reported (respiratory failure, not elsewhere classified)	p131546
Date J95 first reported (postprocedural respiratory disorders, not elsewhere classified)	p131544
Date J91 first reported (pleural effusion in conditions classified elsewhere)	p131536
Date J90 first reported (pleural effusion, not elsewhere classified)	p131534
Date J85 first reported (abscess of lung and mediastinum)	p131530
Date J84 first reported (other interstitial pulmonary diseases)	p131528
Date J81 first reported (pulmonary oedema)	p131524
Date J69 first reported (pneumonitis due to solids and liquids)	p131518
Date J47 first reported (bronchiectasis)	p131498
Date J44 first reported (other chronic obstructive pulmonary disease)	p131492
Date J43 first reported (emphysema)	p131490
Date J34 first reported (other disorders of nose and nasal sinuses)	p131472
Date J32 first reported (chronic sinusitis)	p131468
Date J22 first reported (unspecified acute lower respiratory infection)	p131462
Date J18 first reported (pneumonia, organism unspecified)	p131456
Date J12 first reported (viral pneumonia, not elsewhere classified)	p131444
Date J11 first reported (influenza, virus not identified)	p131442
Date J06 first reported (acute upper respiratory infections of multiple and unspecified sites)	p131436
Date J02 first reported (acute pharyngitis)	p131428
Date J01 first reported (acute sinusitis)	p131426
Date I95 first reported (hypotension)	p131416
Date I85 first reported (oesophageal varices)	p131406
Date I84 first reported (haemorrhoids)	p131404
Date I83 first reported (varicose veins of lower extremities)	p131402
Date I80 first reported (phlebitis and thrombophlebitis)	p131396
Date I78 first reported (diseases of capillaries)	p131392
Date I77 first reported (other disorders of arteries and arterioles)	p131390
Date I73 first reported (other peripheral vascular diseases)	p131386
Date I71 first reported (aortic aneurysm and dissection)	p131382
Date I70 first reported (atherosclerosis)	p131380
Date I69 first reported (sequelae of cerebrovascular disease)	p131378
Date I67 first reported (other cerebrovascular diseases)	p131374
Date I64 first reported (stroke, not specified as haemorrhage or infarction)	p131368
Date I63 first reported (cerebral infarction)	p131366
Date I62 first reported (other nontraumatic intracranial haemorrhage)	p131364
Date I61 first reported (intracerebral haemorrhage)	p131362
Date I60 first reported (subarachnoid haemorrhage)	p131360
Date I51 first reported (complications and ill-defined descriptions of heart disease)	p131356
Date I50 first reported (heart failure)	p131354
Date I49 first reported (other cardiac arrhythmias)	p131352
Date I48 first reported (atrial fibrillation and flutter)	p131350
Date I47 first reported (paroxysmal tachycardia)	p131348
Date I46 first reported (cardiac arrest)	p131346
Date I45 first reported (other conduction disorders)	p131344
Date I44 first reported (atrioventricular and left bundle-branch block)	p131342
Date I42 first reported (cardiomyopathy)	p131338
Date I38 first reported (endocarditis, valve unspecified)	p131330
Date I35 first reported (nonrheumatic aortic valve disorders)	p131324
Date I34 first reported (nonrheumatic mitral valve disorders)	p131322
Date I31 first reported (other diseases of pericardium)	p131316
Date I30 first reported (acute pericarditis)	p131314
Date I28 first reported (other diseases of pulmonary vessels)	p131312
Date I27 first reported (other pulmonary heart diseases)	p131310
Date I26 first reported (pulmonary embolism)	p131308
Date I25 first reported (chronic ischaemic heart disease)	p131306
Date I24 first reported (other acute ischaemic heart diseases)	p131304
Date I21 first reported (acute myocardial infarction)	p131298
Date I13 first reported (hypertensive heart and renal disease)	p131292
Date I11 first reported (hypertensive heart disease)	p131288
Date I10 first reported (essential (primary) hypertension)	p131286
Date I08 first reported (multiple valve diseases)	p131282
Date I05 first reported (rheumatic mitral valve diseases)	p131276
Date H93 first reported (other disorders of ear, not elsewhere classified)	p131264
Date H91 first reported (other hearing loss)	p131260
Date H90 first reported (conductive and sensorineural hearing loss)	p131258
Date H83 first reported (other diseases of inner ear)	p131256
Date H81 first reported (disorders of vestibular function)	p131252
Date H70 first reported (mastoiditis and related conditions)	p131238
Date H61 first reported (other disorders of external ear)	p131224
Date H53 first reported (visual disturbances)	p131210
Date H40 first reported (glaucoma)	p131186
Date H35 first reported (other retinal disorders)	p131182
Date H34 first reported (retinal vascular occlusions)	p131180
Date H33 first reported (retinal detachments and breaks)	p131178
Date H26 first reported (other cataract)	p131166
Date H25 first reported (senile cataract)	p131164
Date H21 first reported (other disorders of iris and ciliary body)	p131160
Date H18 first reported (other disorders of cornea)	p131154
Date H11 first reported (other disorders of conjunctiva)	p131144
Date H10 first reported (conjunctivitis)	p131142
Date H05 first reported (disorders of orbit)	p131138
Date H04 first reported (disorders of lachrymal system)	p131136
Date H02 first reported (other disorders of eyelid)	p131132
Date H00 first reported (hordeolum and chalazion)	p131128
Date G97 first reported (postprocedural disorders of nervous system, not elsewhere classified)	p131122
Date G95 first reported (other diseases of spinal cord)	p131118
Date G93 first reported (other disorders of brain)	p131114
Date G91 first reported (hydrocephalus)	p131110
Date G90 first reported (disorders of autonomic nervous system)	p131108
Date G70 first reported (myasthenia gravis and other myoneural disorders)	p131092
Date G60 first reported (hereditary and idiopathic neuropathy)	p131082
Date G56 first reported (mononeuropathies of upper limb)	p131074
Date G47 first reported (sleep disorders)	p131060
Date G45 first reported (transient cerebral ischaemic attacks and related syndromes)	p131056
Date G44 first reported (other headache syndromes)	p131054
Date G40 first reported (epilepsy)	p131048
Date G35 first reported (multiple sclerosis)	p131042
Date G31 first reported (other degenerative diseases of nervous system, not elsewhere classified)	p131038
Date G30 first reported (alzheimer's disease)	p131036
Date G23 first reported (other degenerative diseases of basal ganglia)	p131028
Date G20 first reported (parkinson's disease)	p131022
Date G12 first reported (spinal muscular atrophy and related syndromes)	p131016
Date G06 first reported (intracranial and intraspinal abscess and granuloma)	p131004
Date G03 first reported (meningitis due to other and unspecified causes)	p130998
Date F43 first reported (reaction to severe stress, and adjustment disorders)	p130910
Date F41 first reported (other anxiety disorders)	p130906
Date F34 first reported (persistent mood [affective] disorders)	p130898
Date F32 first reported (depressive episode)	p130894
Date F29 first reported (unspecified nonorganic psychosis)	p130888
Date F17 first reported (mental and behavioural disorders due to use of tobacco)	p130868
Date F10 first reported (mental and behavioural disorders due to use of alcohol)	p130854
Date F06 first reported (other mental disorders due to brain damage and dysfunction and to physical disease)	p130848
Date F05 first reported (delirium, not induced by alcohol and other psychoactive substances)	p130846
Date F03 first reported (unspecified dementia)	p130842
Date F01 first reported (vascular dementia)	p130838
Date F00 first reported (dementia in alzheimer's disease)	p130836
Date E87 first reported (other disorders of fluid, electrolyte and acid-base balance)	p130828
Date E86 first reported (volume depletion)	p130826
Date E85 first reported (amyloidosis)	p130824
Date E83 first reported (disorders of mineral metabolism)	p130820
Date E78 first reported (disorders of lipoprotein metabolism and other lipidaemias)	p130814
Date E66 first reported (obesity)	p130792
Date E58 first reported (dietary calcium deficiency)	p130778
Date E55 first reported (vitamin d deficiency)	p130774
Date E46 first reported (unspecified protein-energy malnutrition)	p130762
Date E16 first reported (other disorders of pancreatic internal secretion)	p130718
Date E14 first reported (unspecified diabetes mellitus)	p130714
Date E11 first reported (non-insulin-dependent diabetes mellitus)	p130708
Date E10 first reported (insulin-dependent diabetes mellitus)	p130706
Date E03 first reported (other hypothyroidism)	p130696
Date D89 first reported (other disorders involving the immune mechanism, not elsewhere classified)	p130688
Date D86 first reported (sarcoidosis)	p130686
Date D70 first reported (agranulocytosis)	p130660
Date D69 first reported (purpura and other haemorrhagic conditions)	p130658
Date D64 first reported (other anaemias)	p130648
Date D63 first reported (anaemia in chronic diseases classified elsewhere)	p130646
Date D50 first reported (iron deficiency anaemia)	p130622
Date B99 first reported (other and unspecified infectious diseases)	p130344
Date B44 first reported (aspergillosis)	p130244
Date B37 first reported (candidiasis)	p130230
Date B35 first reported (dermatophytosis)	p130226
Date B34 first reported (viral infection of unspecified site)	p130224
Date B02 first reported (zoster [herpes zoster])	p130178
Date A49 first reported (bacterial infection of unspecified site)	p130082
Date A41 first reported (other septicaemia)	p130070
Date A31 first reported (infection due to other mycobacteria)	p130050

## Sheet: ST5
Supplementary Table 5: Disease event definition code
Category	System	Disease Name	ICD10	OPSC4	Other Code
microvascular(MiVC)	nervous system damage (DN)	type 2 diabetes mellitus with neurological complications	E11.4
microvascular(MiVC)	nervous system damage (DN)	autonomic neuropathy in endocrine and metabolic diseases	G99.0
microvascular(MiVC)	nervous system damage (DN)	Diabetic mononeuropathy	G59.0
microvascular(MiVC)	nervous system damage (DN)	Polyneuropathy, unspecified	G62.9
microvascular(MiVC)	nervous system damage (DN)	Diabetic polyneuropathy	G63.2
microvascular(MiVC)	renal system damage (DKD)	type 2 diabetes mellitus with renal complications	E11.2
microvascular(MiVC)	renal system damage (DKD)	chronic renal failure	N18
microvascular(MiVC)	renal system damage (DKD)	end-stage renal disease	N18.0
microvascular(MiVC)	renal system damage (DKD)	chronic kidney disease stage 3	N18.3
microvascular(MiVC)	renal system damage (DKD)	chronic kidney disease stage 4	N18.4
microvascular(MiVC)	renal system damage (DKD)	chronic kidney disease stage 5	N18.5
microvascular(MiVC)	renal system damage (DKD)	glomerular disorders in diabetes mellitus	N08.3
microvascular(MiVC)	renal system damage (DKD)	Chronic kidney disease, stage 1	N18.1
microvascular(MiVC)	renal system damage (DKD)	Chronic kidney disease, stage 2	N18.2
microvascular(MiVC)	renal system damage (DKD)	Chronic kidney disease, unspecified	N18.9
microvascular(MiVC)	eye damage(DR)	type 2 diabetes mellitus with ophthalmic complications	E11.3
microvascular(MiVC)	eye damage(DR)	Diabetic retinopathy	H36.0
microvascular(MiVC)	eye damage(DR)	Diabetic cataract	H28.0
macrovascular(MaVC)	cardiovascular disease(DCVD)	acute myocardial infarction	I21
macrovascular(MaVC)	cardiovascular disease(DCVD)	subsequent myocardial infarction	I22
macrovascular(MaVC)	cardiovascular disease(DCVD)	Certain current complications following acute myocardial infarction	I23
macrovascular(MaVC)	cardiovascular disease(DCVD)	Other acute ischemic heart diseases	I24
macrovascular(MaVC)	cardiovascular disease(DCVD)	Chronic ischemic heart disease	I25
macrovascular(MaVC)	cardiovascular disease(DCVD)	cerebral infarction	I63
macrovascular(MaVC)	cardiovascular disease(DCVD)	stroke	I64
macrovascular(MaVC)	cardiovascular disease(DCVD)	Saphenous vein graft replacement of coronary artery		K40
macrovascular(MaVC)	cardiovascular disease(DCVD)	Other autograft replacement of coronary artery		K41
macrovascular(MaVC)	cardiovascular disease(DCVD)	Allograft replacement of coronary artery		K42
macrovascular(MaVC)	cardiovascular disease(DCVD)	Prosthetic replacement of coronary artery		K43
macrovascular(MaVC)	cardiovascular disease(DCVD)	Other replacement of coronary artery		K44
macrovascular(MaVC)	cardiovascular disease(DCVD)	Connection of thoracic artery to coronary artery		K45
macrovascular(MaVC)	cardiovascular disease(DCVD)	Other bypass of coronary artery		K46
macrovascular(MaVC)	cardiovascular disease(DCVD)	Other open operations on coronary artery		K48
macrovascular(MaVC)	cardiovascular disease(DCVD)	Transluminal balloon angioplasty of coronary artery		K49
macrovascular(MaVC)	cardiovascular disease(DCVD)	Other therapeutic transluminal operations on coronary artery		K50
macrovascular(MaVC)	cardiovascular disease(DCVD)	Percutaneous transluminal balloon angioplasty and insertion of stent into coronary artery		K75
macrovascular(MaVC)	cardiovascular disease(DCVD)	Transluminal operations on cardiac conduit		K76
macrovascular(MaVC)	cardiovascular disease(DCVD)	Algorithmically-defined stroke			Field42006
macrovascular(MaVC)	cardiovascular disease(DCVD)	Algorithmically-defined ischaemic stroke			Field42008
macrovascular(MaVC)	cardiovascular disease(DCVD)	Algorithmically-defined myocardial infarction			Field42000
macrovascular(MaVC)	cardiovascular disease(DCVD)	Subarachnoid haemorrhage	I60
macrovascular(MaVC)	cardiovascular disease(DCVD)	Intracerebral haemorrhage	I61
macrovascular(MaVC)	cardiovascular disease(DCVD)	Heart failure	I50
macrovascular(MaVC)	cardiovascular disease(DCVD)	Hypertensive heart disease with (congestive) heart failure	I11.0
macrovascular(MaVC)	cardiovascular disease(DCVD)	Hypertensive heart and renal disease with (congestive) heart failure	I13.0
macrovascular(MaVC)	cardiovascular disease(DCVD)	Hypertensive heart and renal disease with both (congestive) heart failure and renal failure	I13.2
macrovascular(MaVC)	cardiovascular disease(DCVD)	Unstable angina	I20.0
macrovascular(MaVC)	cardiovascular disease(DCVD)	Angina pectoris with documented spasm	I20.1
macrovascular(MaVC)	cardiovascular disease(DCVD)	Other forms of angina pectoris	I20.8
macrovascular(MaVC)	cardiovascular disease(DCVD)	Angina pectoris, unspecified	I20.9
macrovascular(MaVC)	cardiovascular disease(DCVD)	Other specified disorders of circulatory system in diseases classified elsewhere	I98.8
macrovascular(MaVC)	cardiovascular disease(DCVD)	Other nontraumatic intracranial haemorrhage	I62
macrovascular(MaVC)	cardiovascular disease(DCVD)	Occlusion and stenosis of precerebral arteries, not resulting in cerebral infarction	I65
macrovascular(MaVC)	cardiovascular disease(DCVD)	Occlusion and stenosis of cerebral arteries, not resulting in cerebral infarction	I66
macrovascular(MaVC)	cardiovascular disease(DCVD)	Other cerebrovascular diseases	I67
macrovascular(MaVC)	cardiovascular disease(DCVD)	Cerebrovascular disorders in diseases classified elsewhere	I68
macrovascular(MaVC)	cardiovascular disease(DCVD)	Transient cerebral ischaemic attacks and related syndromes	G45
macrovascular(MaVC)	cardiovascular disease(DCVD)	Other vascular syndromes of brain in cerebrovascular diseases	G46.8
macrovascular(MaVC)	peripheral vascular disease(DPVD)	type 2 diabetes mellitus with peripheral circulatory complications	E11.5
macrovascular(MaVC)	peripheral vascular disease(DPVD)	Atherosclerosis of arteries of extremities	I70.2
macrovascular(MaVC)	peripheral vascular disease(DPVD)	Generalized and unspecified atherosclerosis	I70.9
macrovascular(MaVC)	peripheral vascular disease(DPVD)	Thromboangiitis obliterans [Buerger]	I73.1
macrovascular(MaVC)	peripheral vascular disease(DPVD)	Other specified peripheral vascular diseases	I73.8
macrovascular(MaVC)	peripheral vascular disease(DPVD)	Peripheral vascular disease, unspecified	I73.9
macrovascular(MaVC)	peripheral vascular disease(DPVD)	Disorder of arteries and arterioles, unspecified	I77.9
macrovascular(MaVC)	peripheral vascular disease(DPVD)	Peripheral angiopathy in diseases classified elsewhere	I79.2
	metabolic disorder(MetD)	type 2 diabetes mellitus with unspecified complications	E11.8
	metabolic disorder(MetD)	type 2 diabetes mellitus with specified complications	E11.6
	metabolic disorder(MetD)	type 2 diabetes mellitus with ketoacidosis	E11.1
	metabolic disorder(MetD)	type 2 diabetes mellitus with coma	E11.0
		T2D(non-insulin-dependent diabetes mellitus)	E11

## Sheet: ST6
Supplementary Table 6: The importance score (based on Permutation method) of Random forest ( n = 25,010 )
Abbreviation	Integral complication	T2D
HbA1c	0.0475622	0.00140159
Gluc.Lactate	0.00439094	-0.000133711
ADGRG1	0.00315741	4.68893e-05
GDF15	0.00225389	0.00247542
GUSB	0.00193448	-3.69672e-05
NFASC	0.00191669	-2.66398e-06
PON3	0.0017963	-0.000107939
BMI	0.00165336	5.57588e-05
RTN4R	0.00150253	-5.83836e-05
Glc.NMR	0.00148855	0.00053658
Glc.BBC	0.00133859	0.000593149
IGSF3	0.0013289	4.99523e-05
CDH2	0.0013128	-0.000191088
INHBC	0.00119235	0.000153045
Chol	0.00119009	3.20189e-05
IL18R1	0.00111479	-0.000109093
IGFBP1	0.00105228	0.000185644
IGFBP2	0.000978573	0.000124427
CDHR2	0.000860739	-0.000132496
CIDL	0.000731615	0.000339859
APOM	0.000645945	0.00040004
HSD11B1	0.000613212	-7.06174e-05
ACY1	0.000609778	-1.82888e-05
LGALS4	0.000606336	0.000367717
CPM	0.000587998	-8.583e-05
CDH15	0.000569152	-0.000293907
IL1RN	0.000557714	5.16925e-06
GGT1	0.000549549	1.65682e-05
ASGR1	0.000502572	-3.53957e-06
PRSS8	0.000495075	0.000336561
PLAT	0.000480741	0.000117448
SSC4D	0.000474523	-2.38758e-05
HGF	0.000473437	0.000100945
TNFRSF1A	0.00046848	-2.04425e-05
FGFR2	0.000431543	-1.75184e-05
CES1	0.000423144	-0.000162991
MUC13	0.00041684	2.57244e-05
BCAN	0.000406859	9.03924e-05
FURIN	0.00039844	1.79363e-05
BMR	0.000380066	0.000131649
TGiToTLiVSVLDL.P	0.000372546	-0.000131833
PRCP	0.000370444	0.000110577
PTS	0.000343128	2.30019e-05
FCiLLDL	0.00034124	5.68547e-06
NOS3	0.00033702	2.65014e-05
CCL7	0.00033116	-0.00014993
NRCAM	0.000316118	-1.54038e-05
RBP5	0.000295908	2.13781e-05
MAD1L1	0.00028788	-2.99352e-05
PLXNB2	0.000280148	0.000138098
GHRL	0.000272627	-0.000105357
COIDLP	0.00026438	2.77657e-06
KRT18	0.000263712	0.000158852
ACE2	0.000255044	6.64396e-05
LDLR	0.000251485	4.64259e-05
CPA2	0.000246828	-0.000225849
TNFRSF11A	0.000246735	0.000339658
GOLM2	0.000244188	-3.73459e-08
SELE	0.000239488	-4.0189e-05
GP2	0.000232085	4.70218e-05
AGR3	0.000231694	0.000102934
CETLILVLDL	0.000229316	0.000141816
LDL.Direct	0.00022501	-0.000117292
DSG2	0.000219695	0.000248092
FGFBP1	0.000218995	-6.99396e-05
CLDLChol	0.000216709	0.000211515
TNFRSF10A	0.000216596	-4.55009e-05
RP	0.000210427	-0.000273086
CPA1	0.000208708	0.000116578
Total.Esterified.Cholesterol	0.000208182	6.55132e-05
HDL.C.BBC	0.000206267	-0.000184771
MATN3	0.000201161	0.000128504
CELA3A	0.000190298	1.45834e-05
CysC	0.000188061	0.00011121
PUFA.to.MUFA.Ratio	0.000186414	-8.73352e-05
TGiToTLiVLVLDL.P	0.000184496	0.000123947
IL6	0.000177153	-3.16457e-05
HYOU1	0.000176145	7.08688e-05
MMP12	0.000172092	0.000675194
CST3	0.000171202	-7.92603e-05
PSMA1	0.000166864	6.29589e-05
IGFBPL1	0.000165736	-5.57638e-05
KLK14	0.00016133	0.000215881
REG4	0.000160358	0.000331717
GP.Acetyls	0.000158631	1.01863e-05
COLHDLP	0.000155814	-6.92472e-05
TG	0.000155401	7.22633e-05
OXT	0.000154402	-4.33342e-05
ITGAM	0.000153995	0.000319062
ANGPTL7	0.000150786	8.41685e-05
SLIT2	0.000150317	0.000238761
CTSV	0.000149671	-5.85785e-05
DDC	0.000142795	7.16796e-05
CTLIVLVLDL	0.000142563	3.23548e-05
SELPLG	0.000140394	8.32654e-05
CLSTN2	0.000139619	8.39231e-06
PLtoTLCiVSVLDLP	0.000138875	6.23094e-05
AGRN	0.000138273	-3.9979e-05
PLA2G1B	0.000137296	5.71861e-06
IDUA	0.000136507	-7.30975e-05
PLA2G15	0.000135436	-0.000221515
FGF21	0.000128961	-2.29349e-05
C2	0.000128947	-4.14819e-05
Eos.Count	0.0001281	4.79138e-05
CTSO	0.000127773	2.96043e-05
FABP4	0.000126501	-2.9365e-05
TLiLDL	0.000126262	-6.48514e-07
TPPP3	0.000125956	0.000621753
LGALS3	0.000125837	4.65985e-05
CLPS	0.000125104	0.000186802
SCARA5	0.00012352	-2.47063e-05
LAIR1	0.000122057	-5.19103e-05
SIGLEC7	0.00012188	2.16792e-05
PILRB	0.000120083	7.03602e-05
NTRK2	0.000119484	7.54897e-05
IL1R1	0.00011945	-0.000204752
FLRT2	0.000118765	3.53397e-05
Ca	0.000118606	7.90493e-07
FCtoTLCiSVLDLP	0.000118449	-4.1192e-05
MANSC1	0.000117974	0.000148301
LILRA2	0.000115986	9.78203e-05
HLS.ReticP	0.000115845	-0.000117861
AMY2A	0.00011531	-7.14079e-05
Ala	0.000115237	-0.000126107
PLtoTLCiLLDL.P	0.000114137	0.00019497
DNER	0.000114077	-0.000120657
CHRDL2	0.000112996	8.98284e-05
CANT1	0.000112037	4.70243e-05
PLtoTLCiVLVLDLP	0.000111879	0.000409168
NCAN	0.000111316	2.96034e-05
THBS2	0.000110984	9.55512e-05
FES	0.000109274	-3.26924e-05
L1CAM	0.000108772	0.000143777
METAP1	0.000107574	2.93392e-06
ACAN	0.000105833	7.38625e-05
CETLISHDL	0.000104963	-9.58795e-05
PCDH17	0.000104814	7.71696e-05
FRZB	0.000104731	8.53802e-05
AMFR	0.000103984	-0.000148184
LA	0.000103892	0.000513461
ANGPTL3	0.000103884	-4.70102e-05
CTLIVSVLDL	0.000103376	8.29807e-05
PLiIDL	0.000102756	0.000114099
SCGB1A1	0.000102026	-2.09618e-05
FCiVLHDL	0.000101687	9.81502e-05
IL16	0.000100872	-5.49099e-05
ADGRG2	0.000100771	5.23065e-05
CTLIMLDL	0.000100228	0.000166217
KRT5	0.000100113	6.02071e-05
COVLVLDLP	9.95373e-05	6.67409e-05
Total.Lipoprotein.Particles	9.93923e-05	-4.60479e-05
CEACAM8	9.89879e-05	-3.55008e-05
PSPN	9.81586e-05	-0.000133582
ERBB2	9.77005e-05	-0.000110772
KIR3DL1	9.73665e-05	0.000211883
COVSVLDLP	9.72285e-05	-0.00013026
COPE	9.65349e-05	0.000143464
CMVLDL	9.64233e-05	-4.88915e-05
CTSD	9.59125e-05	-8.63891e-05
PI3	9.53183e-05	-0.000252726
ALT	9.52967e-05	-1.59449e-06
REN	9.49785e-05	0.00120707
MASP1	9.47799e-05	-5.20724e-05
AGER	9.39694e-05	-0.000224065
TFF1	9.37259e-05	6.77885e-05
HS6ST1	9.36128e-05	0.000191291
Valine	9.34333e-05	-1.9154e-05
ApoB.BBC	9.33609e-05	-0.000192275
AGXT	9.32761e-05	2.56103e-05
SEZ6L	9.29065e-05	1.48495e-05
TGFBI	9.26109e-05	1.53233e-05
ITGA11	9.2582e-05	-1.40655e-05
CTLILHDL	9.21739e-05	-0.000185782
PRSS2	9.18061e-05	0.000332143
SSB	9.1245e-05	2.89495e-05
SCARB2	9.09746e-05	1.45759e-05
STX4	9.07187e-05	7.0259e-05
GSTA1	9.03159e-05	0.000131162
CST7	9.01164e-05	9.45319e-06
IGFBP4	9.00474e-05	0.000240681
VAT1	8.93118e-05	0.000113875
CD300LF	8.88756e-05	0.000184248
PUFA.to.TFA.P	8.8515e-05	-0.000278964
BMP4	8.80178e-05	-1.1861e-05
NPPC	8.79984e-05	-1.67617e-05
Hb.Conc	8.78662e-05	1.56593e-06
CCL28	8.73004e-05	-0.00012154
AXIN1	8.72277e-05	3.84177e-06
ESM1	8.69675e-05	0.000102021
ITGA5	8.68098e-05	-2.20669e-05
Ethnic.Continent	8.65353e-05	0
PDCD6	8.63131e-05	0.00015238
ULBP2	8.57907e-05	0.000461024
CCL24	8.57017e-05	-9.35179e-05
EPHA10	8.5442e-05	7.11722e-05
TFF2	8.49495e-05	0.000627468
DHA	8.4932e-05	-2.38177e-05
FCiMLDL	8.48065e-05	-5.04495e-05
PLiSLDL	8.46459e-05	4.90058e-05
RBC.Count	8.45748e-05	0.000238545
KLB	8.43804e-05	-7.93464e-06
CLSTN1	8.38031e-05	-6.28254e-05
SHBG	8.28166e-05	-0.000115163
ApoA	8.25889e-05	-0.000139952
CA6	8.25101e-05	-4.82634e-05
LILRB1	8.23512e-05	-0.00012627
IL5	8.22088e-05	-0.00012428
Platelet.Dis.Width	8.2063e-05	3.09096e-05
TLiHDL	8.1714e-05	0.000206271
ALCAM	8.15369e-05	-7.5995e-05
SPARCL1	8.14023e-05	-1.60603e-05
FCtoTLCiLHDLP	8.11715e-05	-1.49069e-05
RGMB	8.08143e-05	-0.000120313
AHCY	8.0494e-05	1.51094e-06
KIFBP	8.00091e-05	8.42816e-05
CDH1	7.99521e-05	7.02099e-05
KRT14	7.97792e-05	0.000422689
TLiLLDL	7.968e-05	8.78176e-05
GFRA2	7.94997e-05	0.000323625
MME	7.92316e-05	2.96128e-05
CRIP2	7.87418e-05	1.30456e-05
CRTAC1	7.85139e-05	4.37208e-05
ALDH3A1	7.84447e-05	2.24175e-05
LGALS1	7.77688e-05	-8.40093e-08
RASA1	7.72382e-05	4.05076e-06
CRIM1	7.67751e-05	-8.76191e-05
ALDH1A1	7.65384e-05	0.000111123
IL18BP	7.59475e-05	-9.16798e-05
CTLILVLDL	7.59341e-05	-5.10434e-06
OMD	7.57766e-05	0.000127456
TLiLHDL	7.54225e-05	0.000106072
SLAMF7	7.53341e-05	-4.6118e-05
MCAM	7.51392e-05	-1.0582e-05
CA1	7.50539e-05	9.86409e-05
RNF41	7.44922e-05	1.09519e-05
CTLIVLHDL	7.41828e-05	0.000127037
RBC.Dis.Width	7.34018e-05	4.80204e-05
PHOSPHO1	7.27422e-05	0.000191092
KLK13	7.24584e-05	0.000147747
ACP5	7.24027e-05	1.56009e-06
GAS6	7.16752e-05	-0.0001131
ERBB3	7.12766e-05	2.67985e-05
PDP1	7.09041e-05	-0.000221056
VEGFD	7.06931e-05	0.000270755
Imm.Retic.Fraction	7.05338e-05	-9.90347e-06
PLA2G7	7.04116e-05	0.000131232
WIF1	7.01339e-05	3.76515e-05
VWC2	6.98635e-05	-0.000190524
PPP3R1	6.97624e-05	-8.28938e-05
NCAM1	6.92122e-05	0.000188557
CD276	6.89738e-05	-6.73821e-05
CSF1	6.8454e-05	2.61056e-05
TLiIDL	6.82793e-05	3.93721e-05
DAG1	6.81195e-05	1.08777e-05
KLK4	6.75624e-05	0.000260048
ACOX1	6.75278e-05	6.95776e-05
HLA.DRA	6.75251e-05	-3.84584e-06
Lymphocyte.Count	6.75184e-05	0.000227456
TNFSF13B	6.74969e-05	0.000290221
MET	6.73114e-05	0.000453832
MCHC	6.73071e-05	-6.76793e-05
Acetone	6.69654e-05	2.12585e-05
CEACAM1	6.69306e-05	4.86255e-05
FCtoTLCiMHDLP	6.67356e-05	-0.000134032
PARK7	6.66473e-05	3.89558e-05
CCN5	6.65397e-05	-4.39922e-05
NGF	6.64585e-05	0.000216269
MFGE8	6.64319e-05	-0.000213345
HEBP1	6.63366e-05	-0.00013607
SCP2	6.62374e-05	1.15752e-05
CEILHDL	6.60871e-05	2.7681e-05
MEGF10	6.57037e-05	1.05612e-05
FCtoTLCiMLDL.P	6.5241e-05	0.000128226
IL18RAP	6.45417e-05	-6.58675e-05
PROC	6.41104e-05	-0.00013909
COLLDLP	6.36772e-05	-3.29948e-06
PLA2G2A	6.35274e-05	5.20006e-05
CPE	6.34837e-05	-5.90215e-05
IGFBP3	6.29396e-05	-4.56356e-05
RC	6.27722e-05	0.000205638
IL12A.IL12B	6.24863e-05	0.000145522
NPPB	6.20272e-05	0.00015552
ACTN4	6.20243e-05	0.000167513
CA12	6.19086e-05	-2.60402e-05
ITGB1	6.12174e-05	-0.000139162
PDCD1LG2	6.10816e-05	-0.000169547
CLEC4C	6.08622e-05	-0.000137134
FGF19	6.01063e-05	-0.000219882
TNFRSF13B	6.00657e-05	0.000120574
Lp.a.	6.00312e-05	1.33317e-05
SUSD2	6.00022e-05	0.000111096
ASAH2	5.98696e-05	0.000265866
PPCDC	5.95089e-05	-1.17904e-06
CXCL12	5.93507e-05	-0.00011555
TGiIDL	5.92309e-05	5.266e-05
CLPP	5.88434e-05	-1.78295e-05
SCG2	5.84417e-05	0.000123408
CGA	5.82313e-05	0.000186301
THPO	5.80027e-05	-5.98149e-05
CALCA	5.76906e-05	9.1756e-05
MFAP5	5.74819e-05	7.69077e-05
THBS4	5.73149e-05	4.61422e-05
SPINK1	5.69506e-05	0.000773931
LYPD1	5.69104e-05	0.000197973
CRHBP	5.68974e-05	-8.92069e-05
CMLDL	5.64113e-05	4.34936e-05
FCtoTLCiLVLDLP	5.62666e-05	-4.71491e-05
HPGDS	5.6118e-05	-6.18133e-06
KLRB1	5.61163e-05	3.02224e-05
ITGAV	5.60364e-05	-2.98875e-05
COL9A1	5.58877e-05	2.81124e-05
WWP2	5.55853e-05	-2.04323e-05
CEBPB	5.52685e-05	6.84827e-05
TGiToTLiLLDL.P	5.52633e-05	7.13654e-05
Omega.6.FA.to.TFA.P	5.51445e-05	3.53621e-05
APBB1IP	5.51035e-05	9.56015e-05
KLK8	5.50107e-05	2.50606e-06
SIGLEC1	5.49998e-05	4.75955e-06
SCARF2	5.47776e-05	0.000331137
GGH	5.43966e-05	-5.9838e-05
IVD	5.43877e-05	-2.61716e-05
FCiIDL	5.43535e-05	2.85666e-05
SFTPA1	5.42405e-05	8.57518e-05
MARCO	5.41648e-05	5.0859e-05
TIGAR	5.36801e-05	-0.0001415
PNPT1	5.36249e-05	-1.39875e-05
Platelet.Crit	5.33995e-05	-8.92927e-05
PDGFA	5.335e-05	-4.81005e-05
STC2	5.31122e-05	-6.5437e-05
DCBLD2	5.2992e-05	-1.54314e-05
NFATC3	5.29251e-05	-0.000166965
GPA33	5.29097e-05	7.03166e-05
CEIVSVLDL	5.28912e-05	2.96075e-05
EDIL3	5.28504e-05	-0.000387655
CAPG	5.26879e-05	-1.42196e-05
BAIAP2	5.25661e-05	-9.05197e-05
Vitamin.D	5.25363e-05	5.05065e-05
MSR1	5.25096e-05	0.000461817
SOD2	5.24484e-05	-1.03591e-05
TRIM5	5.24442e-05	-6.41041e-05
ANGPTL2	5.2341e-05	0.000132836
DLL1	5.22015e-05	7.80965e-05
PLiVLVLDL	5.20454e-05	-0.000110007
SRPK2	5.14388e-05	-9.76731e-05
CXCL17	5.14371e-05	0.00036891
OPTC	5.12774e-05	-0.000143585
DSC2	5.11323e-05	-0.000149715
EGF	5.08522e-05	-6.38345e-05
NUDC	5.06863e-05	8.68419e-05
DKK4	5.06014e-05	0.000121697
BID	5.04249e-05	-0.000132314
TCL1A	5.0418e-05	-5.07406e-06
ITIH3	5.01866e-05	0.000568576
CD5	5.00402e-05	3.85749e-05
Omega.3.FA.to.TFA.P	5.00233e-05	7.3367e-05
TLiMHDL	4.98826e-05	-5.4396e-05
WASF3	4.9642e-05	-4.09797e-05
AOC3	4.96376e-05	0.000117836
SLC39A5	4.94018e-05	3.36601e-05
LPL	4.93187e-05	1.13632e-05
SNX9	4.93168e-05	-9.69954e-06
GUCA2A	4.92046e-05	1.41278e-05
Lactate	4.89396e-05	8.08833e-05
FST	4.89153e-05	-0.000333465
CCL14	4.86879e-05	0.000130727
SPP1	4.86867e-05	0.000182426
ADM	4.86537e-05	0.000476333
PLtoTLCiMHDLP	4.85313e-05	-6.74027e-05
ANXA5	4.84823e-05	-9.74201e-05
PL.3HB	4.82967e-05	0.000125184
TREML2	4.80483e-05	-6.00712e-05
HCLS1	4.79643e-05	0
CTRB1	4.79253e-05	0.000306633
CASP3	4.78776e-05	6.21155e-06
PLtoTLCiLVLDLP	4.78088e-05	9.06561e-05
CNTNAP2	4.77266e-05	-4.83939e-06
TGiMVLDL	4.7632e-05	3.57175e-05
CETLIIDL	4.74701e-05	-2.73196e-05
CEILLDL	4.74337e-05	-0.000225104
DECR1	4.74264e-05	-1.36537e-05
LYN	4.68819e-05	-2.26439e-06
MSC.Volume	4.6774e-05	9.00661e-05
EBAG9	4.62981e-05	-2.498e-05
ANGPT2	4.62378e-05	9.03564e-06
ANPEP	4.6206e-05	9.4395e-05
NCR1	4.60891e-05	0.000273887
BLVRB	4.60269e-05	9.93988e-06
MMP1	4.59895e-05	-3.71512e-05
AcAc	4.59842e-05	0.000148558
HK2	4.56723e-05	6.88659e-05
PGF	4.5667e-05	-0.00067626
Acetate	4.56163e-05	-0.000205805
IFNL1	4.55006e-05	-6.71908e-06
VTCN1	4.54049e-05	8.25628e-05
GSTP1	4.53762e-05	-1.99613e-06
TNFRSF14	4.51259e-05	0.000306161
ATP6AP2	4.50715e-05	-7.68209e-05
CDKN1A	4.49275e-05	0.000123214
XPNPEP2	4.49211e-05	-8.00517e-05
MZB1	4.46653e-05	-2.798e-06
TNFSF12	4.45966e-05	0.000154342
CLUL1	4.45759e-05	-6.08499e-05
BAG3	4.45262e-05	-7.27991e-05
VCAN	4.40914e-05	0.000140755
TFPI2	4.40177e-05	-2.04868e-05
RABGAP1L	4.38306e-05	4.83861e-05
NT5C3A	4.37606e-05	-7.09344e-06
TGiMLDL	4.37269e-05	-4.20188e-05
STK11	4.36312e-05	0.000163664
CDC27	4.3349e-05	2.30193e-05
LYPD3	4.31636e-05	0.000111705
HAGH	4.31072e-05	0.000121329
CPXM1	4.30829e-05	-6.49367e-05
PLtoTLCiLHDLP	4.29696e-05	-3.12117e-05
TNXB	4.29604e-05	-9.66867e-05
SCGB3A2	4.26797e-05	6.8561e-05
IGFBP7	4.2576e-05	0.000453127
CTRC	4.24694e-05	0.00032428
DPP4	4.24147e-05	0.00014121
PCSK9	4.20606e-05	-4.67251e-05
CETLIMHDL	4.1965e-05	-8.65946e-05
PLXDC1	4.18119e-05	-0.000109705
NPTX1	4.15791e-05	-2.51975e-05
XG	4.11776e-05	-0.00012809
SNCG	4.11655e-05	0.000130682
ATP5PO	4.10972e-05	-0.000114785
PIK3IP1	4.10401e-05	0.000270251
IL18	4.09758e-05	-2.74977e-05
DPP6	4.0968e-05	-2.2698e-06
PTN	4.07602e-05	-9.12679e-05
LAYN	4.04022e-05	0.000261172
ESAM	4.0276e-05	3.82564e-05
CLEC4D	4.00489e-05	0.000133094
S100P	3.98516e-05	0.000215712
CLEC4G	3.98374e-05	2.68121e-05
MLN	3.97614e-05	-0.00019678
SIRPA	3.9754e-05	-5.08003e-05
FCiCEELVLDL	3.97058e-05	9.60979e-05
MTPN	3.96622e-05	6.38657e-05
IL24	3.96307e-05	-2.00757e-05
VWF	3.961e-05	-1.78048e-05
LTA4H	3.96009e-05	-5.98368e-06
RBKS	3.95555e-05	9.90008e-05
MPV	3.94423e-05	-9.6639e-05
MEGF9	3.93379e-05	-3.04355e-05
PAPPA	3.93037e-05	7.68271e-05
IL34	3.92433e-05	8.1214e-06
PLtoTLCiIDL.P	3.92377e-05	0.000245848
TNFRSF9	3.88664e-05	-9.9158e-05
CETLIMVLDL	3.88512e-05	0.000116235
CD4	3.88237e-05	2.92187e-05
CD200R1	3.86466e-05	7.71747e-05
ATP6V1F	3.8341e-05	-3.88506e-05
HPCAL1	3.83315e-05	-6.87274e-06
FCiMHDL	3.82705e-05	9.89495e-05
CXCL6	3.82504e-05	-8.09908e-05
STAT5B	3.79277e-05	-2.30841e-05
DLK1	3.78957e-05	1.5503e-05
CTSH	3.7666e-05	0.000293303
LGMN	3.76288e-05	1.89157e-05
KLRD1	3.76015e-05	-1.25559e-05
ENTPD5	3.75576e-05	0.000188007
Gln	3.75137e-05	-8.36591e-05
IGF2R	3.73955e-05	-4.57622e-05
CD6	3.70274e-05	0.000265578
LAMP3	3.6917e-05	-9.01174e-05
CD1C	3.68431e-05	-0.000223823
KRT19	3.6664e-05	-0.000241055
DCN	3.65186e-05	-0.000231552
TNC	3.65159e-05	-6.33972e-05
IL1RAP	3.63193e-05	2.04217e-05
SERPINB5	3.62408e-05	-3.81997e-05
EDA2R	3.62358e-05	0.00177466
TNFRSF8	3.61539e-05	1.23403e-05
VLDL.C	3.61073e-05	-0.000169261
IFNGR1	3.60965e-05	2.79467e-05
FCER2	3.60495e-05	8.11796e-05
ICAM1	3.59836e-05	6.17028e-05
SLITRK6	3.58898e-05	0.00016398
LRP11	3.58323e-05	0.000267658
LILRB5	3.56178e-05	-5.93584e-05
AMBP	3.55911e-05	9.60091e-05
CD48	3.55515e-05	0.00014292
MATN2	3.55007e-05	0.000364887
EGLN1	3.54412e-05	-1.37047e-06
SPINT2	3.54084e-05	-5.27776e-05
CXCL14	3.52806e-05	-8.0004e-05
FIS1	3.51134e-05	-6.27754e-05
CCL26	3.5099e-05	0.000153568
ROBO1	3.50337e-05	6.14625e-05
COL1A1	3.49542e-05	0.00012176
FCiSVLDL	3.49163e-05	-2.12806e-05
IL2RA	3.48743e-05	-0.000163747
HMOX1	3.48728e-05	6.62146e-05
ENAH	3.47926e-05	-9.195e-06
NCF2	3.47211e-05	-2.34746e-05
FCtoTLCiIDL.P	3.47047e-05	1.07182e-06
CTSB	3.46792e-05	-8.67366e-06
ODAM	3.44283e-05	1.1982e-05
MSMB	3.43916e-05	-3.7233e-05
TNR	3.43497e-05	-3.11278e-05
ANKRD54	3.41917e-05	0.000361684
PTPN1	3.41021e-05	-3.69161e-05
SM	3.40157e-05	-0.000133594
FCGR2B	3.39968e-05	3.519e-05
FABP6	3.39797e-05	1.56994e-05
SFTPD	3.39676e-05	-2.74145e-05
DHA.Total.FA.P	3.38978e-05	0.000156093
TIMP4	3.38683e-05	0.000112026
PIGR	3.37912e-05	0.000171582
MCV	3.37912e-05	3.15294e-05
IDI2	3.37563e-05	5.26384e-05
XCL1	3.36822e-05	0.000110147
MOG	3.36122e-05	-3.76182e-05
IL17D	3.35786e-05	-0.000180717
MERTK	3.34901e-05	-5.39684e-05
SUMF2	3.34218e-05	4.50415e-06
TGiSVLDL	3.32869e-05	-3.9393e-06
NBN	3.32837e-05	1.01642e-05
PLiHDL	3.32489e-05	2.84897e-05
PLiSVLDL	3.31505e-05	9.75983e-05
PRL	3.31251e-05	0.000731399
TGiHDL	3.30896e-05	-7.21347e-06
CD59	3.30613e-05	0.000427906
FCiLHDL	3.3034e-05	-2.10735e-05
WNT9A	3.29363e-05	0.000279212
PON2	3.2872e-05	9.1926e-05
IL10RA	3.28018e-05	5.33393e-05
FCRL3	3.26716e-05	0.000127429
KCNIP4	3.2593e-05	1.32933e-05
TGiLLDL	3.25813e-05	-0.000193876
SMPD1	3.25664e-05	-0.000169205
CCS	3.25575e-05	0.000145778
AFP	3.255e-05	-0.000249798
METAP1D	3.25221e-05	4.92732e-05
MonocyteP	3.24404e-05	0.000255326
PPP1R12A	3.23665e-05	0
CD300C	3.22703e-05	-2.14381e-05
ICA1	3.21934e-05	6.49188e-05
CLHDL	3.19346e-05	-6.54938e-05
CD33	3.1852e-05	7.74346e-06
NOS1	3.16972e-05	5.34479e-05
ISLR2	3.16869e-05	-8.71997e-05
DAB2	3.16864e-05	1.33784e-05
BST2	3.15481e-05	2.94247e-06
GZMA	3.14506e-05	-2.28036e-05
CCL25	3.13011e-05	-9.82183e-05
FCtoTLCiVLHDLP	3.12124e-05	5.88822e-05
FOLR1	3.08805e-05	0.000136413
PRKAB1	3.08731e-05	2.21998e-05
BAMBI	3.03218e-05	8.53871e-05
SORCS2	3.02955e-05	0.000253027
ICAM4	3.02189e-05	-9.39537e-05
ADAM15	3.01918e-05	4.42278e-05
SLAMF1	2.99114e-05	-2.90668e-05
CETLIVLHDL	2.96732e-05	3.55135e-06
ADGRE2	2.93769e-05	-5.2666e-05
CBLIF	2.93609e-05	0.000122184
CHGB	2.93482e-05	-0.000335149
FCiLVLDL	2.93228e-05	1.00342e-05
FUCA1	2.92467e-05	0.000107941
SIRT2	2.92415e-05	-7.3e-05
PDGFRB	2.92283e-05	-0.000267291
GFOD2	2.92206e-05	0.000122102
NeutrophilP	2.919e-05	-9.37112e-05
DUSP3	2.91374e-05	4.68998e-05
COL4A1	2.90885e-05	-0.000227552
CHEK2	2.89638e-05	-0.00014605
CTLISLDL	2.89348e-05	-2.03352e-07
DCTN6	2.89027e-05	5.0696e-05
PRELP	2.8877e-05	-7.38196e-05
TLR3	2.88736e-05	5.35673e-05
DCTN2	2.88598e-05	3.4647e-06
TCL1B	2.87217e-05	-3.07448e-05
SRC	2.85382e-05	6.86848e-05
MNDA	2.84436e-05	-0.000221191
PODXL	2.83791e-05	-1.03087e-05
LEPR	2.82987e-05	2.27043e-05
C4BPB	2.82851e-05	-0.000230532
NTRK3	2.82843e-05	-0.000102326
FCtoTLCiCEELVLDLP	2.82377e-05	0.000240769
RSPO3	2.81473e-05	0.000137979
RILP	2.78644e-05	-3.57432e-05
PPIB	2.76832e-05	6.80988e-06
PAEP	2.75289e-05	8.69942e-06
CD46	2.73841e-05	4.2796e-05
ENPP5	2.7343e-05	7.1549e-06
ANGPTL1	2.72419e-05	7.7162e-05
CSF3	2.71509e-05	0.000143465
EFEMP1	2.70789e-05	0.00010039
IL4	2.70578e-05	-0.000120699
LXN	2.68748e-05	-3.12928e-05
NELL1	2.68399e-05	1.0555e-05
LYAR	2.68353e-05	7.88331e-05
KLK11	2.67949e-05	0.000136755
GH1	2.67309e-05	-1.29102e-06
VIM	2.67238e-05	-0.000106607
TGiLVLDL	2.67159e-05	-2.54631e-05
CD69	2.67144e-05	0
COSLDLP	2.66459e-05	5.73666e-06
SPINK4	2.65582e-05	0.000329848
MDGA1	2.64641e-05	7.05975e-05
PTGDS	2.62012e-05	-0.000112194
CD40LG	2.61265e-05	7.63076e-05
CCDC80	2.59356e-05	7.66433e-05
GFRA1	2.59268e-05	0.00021239
S100A11	2.58391e-05	6.38185e-05
TIMD4	2.58138e-05	-3.37998e-05
WFIKKN2	2.5767e-05	-6.66903e-05
TPP1	2.56744e-05	-2.46324e-05
AREG	2.5642e-05	-4.25631e-05
NECTIN2	2.56268e-05	3.33193e-05
COLVLDLP	2.56204e-05	1.56604e-05
SFTPA2	2.55904e-05	0.000160165
FGR	2.55903e-05	0.000104447
NFATC1	2.55281e-05	0.000107502
SLAMF8	2.54639e-05	-5.58567e-05
NPY	2.53752e-05	0.000104146
LILRB2	2.5198e-05	-2.84319e-05
DGKZ	2.51473e-05	-0.000144406
SIT1	2.51393e-05	-9.15381e-05
EDAR	2.50926e-05	0.000289656
HDL.C.NMR	2.50167e-05	-7.0378e-05
FOXO3	2.4967e-05	6.54755e-05
CD99	2.49307e-05	2.15442e-05
NOTCH3	2.47686e-05	-0.000178939
CD8A	2.47383e-05	4.79637e-05
ROBO2	2.47365e-05	-1.34261e-06
RRM2	2.47311e-05	-1.01898e-05
AGR2	2.45177e-05	-0.000531471
IRAK4	2.44659e-05	1.5915e-05
CRISP2	2.44224e-05	-4.68027e-05
CETLIVLVLDL	2.42673e-05	2.03847e-05
PLiVLHDL	2.41516e-05	-1.75778e-05
Leu	2.40558e-05	-0.000307709
FCiSLDL	2.40268e-05	5.80834e-06
PLiVSVLDL	2.40126e-05	-9.9725e-05
ZBTB16	2.39013e-05	-2.11603e-05
FXYD5	2.38336e-05	0.000146899
CEISHDL	2.38116e-05	-6.46157e-05
PVALB	2.38079e-05	-3.9038e-05
CNTN4	2.36531e-05	-0.000159987
IL10RB	2.35759e-05	0.000112898
DNAJB1	2.35382e-05	-3.24527e-06
LTBP3	2.35194e-05	0.00010535
IDS	2.35139e-05	4.48227e-05
CEIMLDL	2.34443e-05	5.91452e-05
SIGLEC15	2.33372e-05	-4.11686e-05
INPPL1	2.3331e-05	3.67362e-06
AOC1	2.32548e-05	2.48732e-05
NRBCP	2.3169e-05	-1.83156e-05
NTPROBNP	2.30081e-05	0.00202398
GLO1	2.29781e-05	6.01716e-06
PRDX1	2.2927e-05	0.000126989
ANXA3	2.28927e-05	5.78992e-05
CERT	2.282e-05	-6.87108e-06
IL4R	2.23925e-05	-7.10391e-05
EGFR	2.23492e-05	9.72367e-05
NRBC.Count	2.22616e-05	-2.07049e-05
KITLG	2.19338e-05	-1.60099e-05
GALNT2	2.16861e-05	-3.76517e-05
MZT1	2.16612e-05	8.35227e-05
ICAM3	2.15458e-05	-0.000300128
LPO	2.14163e-05	0.000261453
CTS	2.13462e-05	0
PLAU	2.1252e-05	9.61768e-05
RUVBL1	2.10078e-05	2.75187e-05
GDNF	2.08255e-05	5.33361e-05
TFPI	2.08058e-05	-4.45712e-06
SORT1	2.07421e-05	-4.48719e-05
ARG1	2.03986e-05	-3.3472e-05
PTPRN2	2.03744e-05	4.03618e-05
KYNU	2.01616e-05	-0.000248398
Citrate	1.99648e-05	-4.19245e-05
ENO2	1.97167e-05	1.15738e-05
Urea	1.96189e-05	-6.54926e-06
CTLILLDL	1.95721e-05	0.000101006
TGiToTLiSHDL.P	1.94944e-05	6.28815e-05
SMOC2	1.94786e-05	-0.000110792
CEICELV	1.93873e-05	0.0001384
TST	1.93065e-05	0.000117415
HBQ1	1.9254e-05	-0.000139203
KDR	1.92068e-05	9.84708e-05
SERPINB6	1.91379e-05	1.09424e-06
RAB37	1.89868e-05	-1.68884e-05
NCAM2	1.89721e-05	-4.20188e-06
CRHR1	1.88354e-05	8.42097e-05
RARRES2	1.87108e-05	-2.12955e-05
Phosphate	1.86549e-05	-7.31889e-05
PLtoTLCiVLHDLP	1.86066e-05	5.87556e-05
STX6	1.84083e-05	0.000231509
IL2	1.83865e-05	4.81562e-05
MITD1	1.82787e-05	-0.000169542
CXCL5	1.81373e-05	-8.61084e-05
SULT2A1	1.81255e-05	-3.74479e-05
CX3CL1	1.81096e-05	9.13161e-05
Insomnia	1.79456e-05	-6.15733e-06
TGiToTLiMHDL.P	1.78551e-05	-2.25306e-05
BPIFB1	1.77071e-05	-3.76384e-05
CCL20	1.76335e-05	-2.30341e-05
CTF1	1.75907e-05	5.79417e-05
GLRX	1.74919e-05	3.48271e-05
CDKN2D	1.74028e-05	7.28621e-06
WFIKKN1	1.73536e-05	9.57695e-06
SF3B4	1.72455e-05	-9.456e-05
HMBS	1.71987e-05	-2.03451e-05
CR2	1.70615e-05	0.000115661
CXCL9	1.69912e-05	0.000215986
SMAD5	1.69e-05	-0.000145082
IL13	1.68398e-05	-0.000154035
CCL4	1.68156e-05	6.61304e-05
FABP9	1.64369e-05	-7.35797e-06
SOST	1.63712e-05	9.26267e-05
IL7R	1.6287e-05	4.94659e-05
LHB	1.62789e-05	3.59735e-05
DBI	1.61833e-05	3.62409e-05
PSMD9	1.61407e-05	4.03726e-05
CETLIMLDL	1.59431e-05	-1.24494e-05
BCL2L11	1.59412e-05	-3.81901e-05
IFNLR1	1.5886e-05	5.54309e-05
PTPN6	1.57003e-05	-1.55431e-05
PM20D1	1.55505e-05	-8.67524e-05
SEPTIN9	1.5547e-05	5.97105e-06
CVLHDL	1.54852e-05	-0.000136774
ADHP	1.53585e-05	3.00534e-05
IL11	1.52061e-05	0.000201333
CD300LG	1.49011e-05	2.22166e-05
NEFL	1.48511e-05	0.000900461
COMHDLP	1.48408e-05	-4.35772e-05
ARHGAP25	1.48389e-05	3.89716e-05
PGLYRP1	1.47981e-05	-0.000124183
CCL19	1.47394e-05	-2.98224e-05
IL1A	1.47384e-05	-1.18316e-05
SERPINE1	1.46465e-05	-0.000132827
DRG2	1.4569e-05	0.000110423
ENPP2	1.4519e-05	-0.000159355
PFKFB2	1.45183e-05	3.25308e-05
SUSD1	1.45098e-05	1.77705e-06
LA.to.TFA.P	1.4349e-05	4.14169e-05
FCiVLVLDL	1.43186e-05	-0.00010059
CCN4	1.42613e-05	0.000295895
CMHDL	1.42199e-05	-3.99819e-05
GFRA3	1.41986e-05	0.00033801
MIA	1.41801e-05	-0.00017509
FKBP1B	1.41645e-05	-6.11227e-07
PNLIPRP2	1.40314e-05	-3.5794e-08
MICB.MICA	1.38551e-05	4.67293e-05
ADA	1.38183e-05	1.05847e-05
FBP1	1.37621e-05	-3.46244e-05
PPP1R2	1.36979e-05	1.85637e-05
HAVCR1	1.36572e-05	0.000857507
PODXL2	1.35894e-05	-2.26932e-07
COMLDLP	1.35153e-05	0.000137059
CDHR1	1.3497e-05	-0.000156581
SIGLEC9	1.33479e-05	-3.89717e-05
GALNT3	1.32126e-05	3.0217e-06
ARHGEF12	1.31716e-05	6.9139e-05
TANK	1.31503e-05	-2.56974e-05
CRX	1.2862e-05	-6.35394e-05
SESTD1	1.2747e-05	0.000106046
FLI1	1.25957e-05	-2.87873e-05
FCtoTLCiSLDL.P	1.25494e-05	0.000175217
SH2B3	1.24598e-05	-7.5386e-05
MSTN	1.22935e-05	0.000103187
CSVLDL	1.22168e-05	1.24415e-05
TLiLipoproteinParticles	1.20807e-05	0.000277565
Total.Choline	1.1999e-05	0.000469045
RGS8	1.19268e-05	6.47743e-05
Total.FA	1.192e-05	-8.74589e-05
CST6	1.18803e-05	0.000118304
MAPT	1.18753e-05	-5.4631e-07
PILRA	1.18466e-05	1.25231e-05
STK24	1.1671e-05	-7.48003e-05
SNAP29	1.15376e-05	-3.91023e-05
PSME2	1.14346e-05	2.98762e-05
NBL1	1.13987e-05	-0.00023991
Total.Protein	1.13238e-05	0.000126602
CTSC	1.12173e-05	-4.90054e-05
DSG4	1.10809e-05	0.00013012
CVSVLDL	1.10418e-05	7.17889e-05
RAB6A	1.10111e-05	-9.58976e-05
IL22RA1	1.10046e-05	-0.000104326
LSP1	1.07357e-05	0.000146868
FUS	1.07125e-05	3.55332e-05
AXL	1.06551e-05	8.73929e-05
FABP2	1.06163e-05	0.00011179
TPMT	1.05988e-05	-1.51439e-05
ADLP	1.0347e-05	-3.12153e-05
TBC1D5	1.02099e-05	4.84862e-05
NPTN	1.00694e-05	-0.000101482
HS3ST3B1	1.00193e-05	2.08556e-05
BTN2A1	1.00132e-05	4.59247e-05
HYAL1	9.9423e-06	-9.16744e-05
COLDLP	9.85327e-06	9.74609e-05
CES3	9.80085e-06	5.85042e-06
TNFAIP8	9.77525e-06	0.000106672
ICOSLG	9.68621e-06	-6.70408e-05
SERPINA12	9.55922e-06	-0.000116006
CCL15	9.53988e-06	5.48403e-05
GPR37	9.49674e-06	-0.00016747
MUFA	9.43073e-06	7.64599e-05
Eos.P	9.37697e-06	4.93147e-05
TDRKH	9.37212e-06	-8.03021e-06
APEX1	9.32564e-06	9.53509e-05
TGiToTLiMLDL.P	9.16836e-06	8.27731e-06
NTF3	9.05794e-06	-0.000172548
SFA.to.TFA.P	9.03918e-06	-8.80756e-05
TGiToTLiIDL.P	9.02916e-06	4.30052e-05
GFAP	8.98276e-06	-7.12511e-05
IL17RA	8.93715e-06	-3.91733e-05
FCRL6	8.91685e-06	-0.000171972
DPT	8.77735e-06	4.46182e-05
PKLR	8.76168e-06	0.000210425
COMT	8.6799e-06	3.07929e-06
CKAP4	8.61901e-06	-7.25638e-05
PXN	8.59013e-06	-9.17265e-05
PLiLHDL	8.54076e-06	9.35126e-05
SPON2	8.52977e-06	-5.6524e-05
HBEGF	8.39515e-06	1.27338e-05
MSLN	8.3769e-06	1.94537e-05
SMARCA2	8.27646e-06	4.033e-05
CLC	8.13397e-06	5.26707e-05
FKBP5	8.08698e-06	-2.38511e-05
CLEC5A	8.08368e-06	1.53221e-05
CA9	8.04269e-06	-6.83016e-05
KLK10	7.97614e-06	-5.5269e-05
TGiVSVLDL	7.91633e-06	-6.21107e-05
TXNRD1	7.87507e-06	-2.17638e-05
EPHB6	7.83643e-06	-1.01786e-05
TIA1	7.76677e-06	-4.75206e-05
STK4	7.59295e-06	-8.93912e-05
IL1RL1	7.43488e-06	5.74096e-05
CNTN5	7.43252e-06	-6.88272e-05
CD79B	7.35752e-06	6.96916e-05
TEK	7.35334e-06	6.36896e-05
IKZF2	7.27113e-06	4.93873e-05
STX16	7.24548e-06	-0.000145749
CVLVLDL	7.11356e-06	-2.82463e-05
TGiToTLiLHDL.P	7.10106e-06	-0.000107081
MED18	6.97204e-06	-1.02975e-05
OGN	6.89894e-06	0.000243505
DEFB4A.DEFB4B	6.84877e-06	7.11639e-05
PRDX5	6.82187e-06	-3.89492e-05
BCR	6.81501e-06	-2.39189e-05
VSIG4	6.81029e-06	-0.00012605
CNTN2	6.75856e-06	6.38435e-05
CNST	6.73514e-06	7.59613e-05
TBC1D23	6.71804e-06	-1.4004e-06
PRSS27	6.63549e-06	-0.000241025
COMVLDLP	6.57146e-06	-5.30752e-05
CXCL13	6.27721e-06	0.00014686
FOLR2	6.25617e-06	2.91525e-05
TMPRSS5	6.20652e-06	-7.36938e-05
IL15	6.022e-06	-8.60816e-05
TGiToTLiCEELVLDL.P	6.01151e-06	-0.000108474
ADAM8	5.97907e-06	-5.50956e-06
MCFD2	5.94355e-06	-1.11888e-05
LIF	5.89049e-06	-0.000251998
WBC.count	5.86737e-06	0.000137996
PLiSHDL	5.82499e-06	-9.56832e-05
IL10	5.74403e-06	-8.2505e-05
FCiVSVLDL	5.71497e-06	-5.14437e-05
NTF4	5.66747e-06	6.61215e-05
ZBTB17	5.6217e-06	2.6765e-07
GZMH	5.61807e-06	-0.000102499
TGiToTLiSVLDL.P	5.5625e-06	9.36609e-07
FLT3LG	5.14108e-06	-3.39003e-05
TGiToTLiMVLDL.P	5.12975e-06	5.69326e-05
MPO	5.05347e-06	-0.000171384
FCN2	5.02839e-06	-8.56179e-05
CCL5	4.97666e-06	9.93229e-06
ADAM23	4.90243e-06	-0.000109415
ApoB.ApoA1.ratio	4.87588e-06	-7.63304e-06
PPY	4.80842e-06	-2.30144e-05
IRAG2	4.72839e-06	3.26114e-05
ITGB2	4.70307e-06	5.50172e-05
MAEA	4.67442e-06	0.000159449
RET	4.65758e-06	0.000149632
CEP85	4.60964e-06	0.000131389
SKAP1	4.59621e-06	0.000124891
NUB1	4.58197e-06	3.30579e-05
SERPINB1	4.47235e-06	2.46306e-06
F9	4.28417e-06	3.83673e-05
CD300E	4.27356e-06	-6.85928e-05
CXCL10	4.1915e-06	3.9436e-05
SDC1	4.01016e-06	-4.51225e-05
EFNA1	3.92831e-06	8.25156e-05
DDR1	3.86503e-06	-3.64111e-05
EIF4EBP1	3.67482e-06	-0.000102802
POLR2F	3.65405e-06	-1.50244e-05
TLiVSVLDL	3.53686e-06	3.70484e-06
ADH4	3.52894e-06	-0.00017922
JAM2	3.38795e-06	1.04485e-05
SLC39A14	3.27771e-06	-0.000148569
TNFSF10	3.10228e-06	4.71344e-05
CCL2	2.96885e-06	-0.000230923
WASF1	2.94729e-06	2.68798e-05
BFP	2.85557e-06	2.91328e-05
CNTN1	2.85463e-06	6.94013e-05
LILRA5	2.79578e-06	8.60591e-05
FCGR2A	2.79232e-06	9.68326e-05
DOK2	2.68108e-06	-6.16734e-05
ANXA4	2.67458e-06	-4.28256e-05
TLiSLDL	2.62932e-06	-0.000290017
CCT5	2.60795e-06	-0.000128863
DPP10	2.60139e-06	0.000250437
FGF2	2.5822e-06	7.23006e-06
ANXA11	2.33392e-06	4.75056e-05
CA3	2.30175e-06	6.33693e-05
CTLIMHDL	2.28968e-06	5.79654e-05
IL17F	2.15001e-06	-0.000358248
CD70	2.14553e-06	8.55444e-05
DAPP1	2.10693e-06	1.323e-05
TGiCEELVLDL	2.10547e-06	-1.45568e-05
SEMA7A	1.92567e-06	8.28135e-06
GGA1	1.8905e-06	-1.48832e-05
Total.Cholesterol	1.61841e-06	0.000263903
CSHDL	1.61689e-06	-3.43024e-05
AIF1	1.60795e-06	-1.00902e-05
Total.Cholesterol...HDL.C	1.3309e-06	0.000165464
DPEP1	1.13325e-06	-0.000183234
Alb.BBC	1.07359e-06	3.81099e-05
TSHB	1.07091e-06	-2.12308e-05
LAMP2	8.41905e-07	1.27001e-05
ENG	6.98e-07	-5.78774e-05
NUDT5	6.69356e-07	-4.03504e-05
SEMA4C	6.36685e-07	0.000381639
DDX58	5.97019e-07	-1.072e-05
ERBIN	4.72661e-07	-4.41288e-05
LSM1	1.8655e-07	3.66815e-05
BC	1.69367e-07	0.00044879
CBLN4	1.6433e-07	0.000244115
EGFL7	1.57655e-07	-2.74938e-05
NFKBIE	2.92869e-08	-6.37732e-05
FXN	-1.06425e-08	-1.18198e-05
KLK12	-7.3395e-08	-3.51455e-05
CRADD	-1.75091e-07	8.36136e-05
MRV	-1.98746e-07	-8.06377e-05
NINJ1	-3.92428e-07	2.03225e-05
GFER	-4.35684e-07	4.71016e-05
CALCOCO1	-4.37741e-07	-7.47469e-06
HEXIM1	-4.43264e-07	-1.14569e-05
SH2D1A	-4.65276e-07	-2.84209e-07
PFDN2	-4.90435e-07	1.62012e-05
CD74	-5.68602e-07	-0.000126244
RRM2B	-6.39911e-07	1.5673e-05
COVLDLP	-6.61788e-07	-3.71245e-05
TBL1X	-7.36803e-07	2.30895e-06
HNRNPK	-7.51329e-07	-2.37513e-05
GP6	-7.53078e-07	-1.11156e-05
FCtoTLCiVLVLDLP	-8.35852e-07	1.19144e-05
IL33	-8.41904e-07	-3.00664e-06
GBP2	-8.62678e-07	0.000201777
ATF2	-8.70926e-07	7.8605e-05
CHAC2	-8.79427e-07	-3.80393e-06
TACC3	-8.81705e-07	-2.53669e-06
ATP5IF1	-9.41987e-07	0.000115312
TXNDC5	-9.53756e-07	-1.07247e-05
FASLG	-9.67187e-07	-5.94982e-05
DCTN1	-9.72409e-07	-0.000127743
DIABLO	-1.24355e-06	-1.75407e-05
NCLN	-1.33233e-06	1.15854e-06
TBC1D17	-1.3567e-06	2.82628e-05
FAS	-1.36162e-06	-0.000182046
SHMT1	-1.4577e-06	-9.94361e-05
COLEC12	-1.538e-06	-0.00014675
AKT3	-1.59806e-06	8.3018e-05
Urate	-1.68522e-06	0.0001499
PSME1	-1.74494e-06	-1.65265e-05
CCL21	-1.7508e-06	-0.00017117
CDH6	-1.82677e-06	-4.89757e-05
FABP5	-1.85153e-06	8.34949e-05
CEILDL	-1.89689e-06	0.000121608
HGS	-2.03447e-06	1.54665e-05
PLtoTLCiMLDL.P	-2.07998e-06	0.000124848
TJAP1	-2.10252e-06	8.23095e-06
SIGLEC5	-2.1245e-06	-4.43793e-05
CAMKK1	-2.1415e-06	0.000123112
ITGB1BP2	-2.21978e-06	-0.000115105
VTA1	-2.28335e-06	0.000153671
GYS1	-2.28449e-06	-9.75205e-05
JCHAIN	-2.28854e-06	-6.99471e-05
SEMA3F	-2.32854e-06	-1.64509e-05
ARNT	-2.42435e-06	-2.28652e-05
LymphocyteP	-2.44645e-06	0.000294832
Remnant.Cholesterol..Non.HDL..Non.LDL.	-2.56408e-06	2.39521e-05
KIR2DL3	-2.60498e-06	2.36025e-06
Phe	-2.6163e-06	5.63621e-05
OSMR	-2.64278e-06	-0.000100995
UXS1	-2.66644e-06	0.000130725
EPO	-2.71163e-06	-7.89422e-05
FCtoTLCiMVLDLP	-2.7349e-06	-9.51896e-05
TBCB	-2.76089e-06	-5.12609e-05
CPVL	-2.84977e-06	-4.14152e-06
CHL1	-2.89366e-06	1.5205e-05
TXLNA	-2.92949e-06	1.13658e-05
GOPC	-3.1379e-06	-5.44736e-06
EPHA1	-3.14712e-06	6.51932e-05
SPARC	-3.15961e-06	-2.60272e-05
CPB1	-3.24367e-06	-7.41502e-06
USP8	-3.33432e-06	-3.97846e-05
FOLR3	-3.34775e-06	-0.000128618
PROK1	-3.34923e-06	0.000143859
ICAM2	-3.35969e-06	0.000110821
SERPINB9	-3.36711e-06	9.57147e-06
CD274	-3.38034e-06	-9.32357e-05
MAX	-3.39044e-06	0
PAK4	-3.52985e-06	-1.17922e-06
UMOD	-3.55425e-06	5.90089e-05
PEAR1	-3.61924e-06	9.0965e-05
TIMP1	-3.8674e-06	-7.59863e-05
CEP20	-3.87567e-06	-4.05099e-06
RHOC	-3.92276e-06	-3.08621e-06
DUOX2	-4.06213e-06	9.8403e-06
VCAM1	-4.10696e-06	-5.83245e-05
GPC5	-4.12301e-06	7.1224e-05
IL17A	-4.23343e-06	-8.71711e-05
SAMD9L	-4.24311e-06	-7.65066e-07
PIK3AP1	-4.26365e-06	-5.94563e-05
CDC37	-4.286e-06	1.01702e-05
Ile	-4.29568e-06	2.30788e-05
AARSD1	-4.30861e-06	-2.96721e-05
SERPINA9	-4.47724e-06	0.000202255
PLtoTLCiSVLDLP	-4.51237e-06	-0.00022923
CRP	-4.55046e-06	7.67674e-05
FCiSHDL	-4.6549e-06	2.60645e-06
THBD	-4.86217e-06	-4.95453e-05
OLR1	-4.86369e-06	5.90181e-05
PUFA	-4.96079e-06	5.40372e-05
FCRL2	-4.97711e-06	0.00022896
DRAXIN	-4.99422e-06	8.83838e-06
DCTPP1	-5.05827e-06	5.75047e-05
NRTN	-5.11325e-06	7.1085e-05
SIAE	-5.21787e-06	0
CEIHDL	-5.31912e-06	-4.6818e-05
FMR1	-5.37386e-06	1.56001e-05
GRPEL1	-5.44859e-06	2.46796e-06
DTX3	-5.50229e-06	0.000129389
LBP	-5.52549e-06	-5.24979e-05
TGiVLDL	-5.53997e-06	5.92749e-05
MAP3K5	-5.71298e-06	5.88654e-05
LRPAP1	-5.73072e-06	-7.27413e-05
TLiMLDL	-5.85119e-06	8.53999e-05
REG1A	-5.85603e-06	0.000297085
LIFR	-5.99147e-06	1.60476e-05
PREB	-5.99438e-06	2.31777e-05
SOD1	-6.00396e-06	1.2762e-05
RABEPK	-6.07262e-06	0.000135436
CLEC1B	-6.07314e-06	0
PLXNA4	-6.10335e-06	0.000104112
IL20	-6.16224e-06	-6.73419e-05
PRKAR1A	-6.21601e-06	-0.000121373
TLiSHDL	-6.26097e-06	6.34622e-05
TBCC	-6.35157e-06	1.24839e-05
SETMAR	-6.39097e-06	9.62957e-05
CCN1	-6.47911e-06	4.03763e-05
TMPRSS15	-6.52562e-06	-5.24318e-05
GZMB	-6.55875e-06	-5.55606e-05
PLtoTLCiSLDL.P	-6.6974e-06	2.25626e-05
PQBP1	-6.75404e-06	-4.68075e-05
ROR1	-6.76264e-06	4.87273e-05
BAX	-6.80214e-06	-5.59957e-06
BST1	-6.81551e-06	-5.5178e-06
CTSZ	-6.83323e-06	-3.73645e-05
PLIN1	-7.04238e-06	-1.01335e-05
TNFRSF11B	-7.04867e-06	5.80296e-05
SCGN	-7.09942e-06	-5.13675e-05
PRTN3	-7.10821e-06	0.000194137
LAT2	-7.23579e-06	-5.6032e-05
PLiMLDL	-7.23812e-06	-7.79512e-06
EFNA4	-7.24524e-06	1.39898e-05
GLOD4	-7.35902e-06	-3.81264e-05
NDUFS6	-7.65046e-06	3.31696e-05
CEIVLHDL	-7.65106e-06	-1.88106e-05
CCL23	-7.67515e-06	-5.29637e-05
IL6ST	-7.69981e-06	0.000323645
ACP6	-7.75292e-06	0.000108536
ST3GAL1	-7.78806e-06	3.2246e-05
AMY2B	-7.81402e-06	7.8718e-06
Cr.BBC	-7.82483e-06	-0.000234867
SDC4	-7.95956e-06	2.60749e-06
CDON	-7.9934e-06	3.91467e-05
ATXN10	-8.10435e-06	0
ERP44	-8.31235e-06	-3.80236e-05
CXCL16	-8.40174e-06	1.35328e-05
SNAP23	-8.53765e-06	3.46671e-05
VSTM2L	-8.55413e-06	6.28521e-05
IL2RB	-8.58871e-06	7.73483e-06
RGMA	-8.66871e-06	-0.000121719
CD164	-8.75016e-06	9.45072e-05
LRRC25	-8.84298e-06	0.000112098
YTHDF3	-9.04474e-06	9.18234e-05
APOH	-9.11689e-06	0.000254947
DNAJB8	-9.12465e-06	3.4737e-05
TGiVLVLDL	-9.20325e-06	-8.28526e-06
COHDLP	-9.26902e-06	-1.0441e-06
ACVRL1	-9.28006e-06	-0.000262023
CEP164	-9.33177e-06	8.66798e-05
CEISLDL	-9.43885e-06	-0.000139642
LAT	-9.55069e-06	-1.34522e-05
ITGA6	-9.97622e-06	2.21022e-05
SMAD1	-1.00647e-05	0.000104544
ITGB5	-1.01076e-05	-6.29589e-05
ADAMTS16	-1.01699e-05	-1.74323e-05
KIRREL2	-1.01777e-05	7.72877e-06
WAS	-1.02085e-05	-1.71539e-05
MMP13	-1.03361e-05	5.49408e-05
CIAPIN1	-1.03556e-05	-9.3353e-05
FAM3C	-1.03897e-05	0.000137365
MAPK9	-1.04343e-05	6.46932e-05
WFDC2	-1.04987e-05	0.000991978
YES1	-1.052e-05	-7.62886e-06
GALNT10	-1.05796e-05	-0.000137982
LEP	-1.05823e-05	0.000156924
FCiMVLDL	-1.08002e-05	0.000132211
PRTFDC1	-1.09056e-05	0.000109082
PDGFC	-1.09943e-05	2.48144e-05
ADAMTS13	-1.11176e-05	-1.74135e-05
GRN	-1.11271e-05	-2.03394e-05
UBAC1	-1.11443e-05	1.64351e-05
CD40	-1.11472e-05	-1.46497e-06
SLC16A1	-1.11993e-05	-5.77395e-05
TPSAB1	-1.12237e-05	-7.69496e-05
TNFRSF4	-1.12281e-05	3.04696e-05
LY6D	-1.12556e-05	-1.31377e-05
CES2	-1.14345e-05	-2.60039e-05
His	-1.15324e-05	5.43901e-05
SERPINA11	-1.16012e-05	4.04411e-05
COCEELVLDLP	-1.16245e-05	-6.22397e-05
GCNT1	-1.17e-05	0.000108181
EPHX2	-1.17781e-05	0.00014312
MYO9B	-1.18622e-05	-5.67564e-05
CTLICELV	-1.19216e-05	-8.64314e-05
SCAMP3	-1.1926e-05	1.54406e-05
CC2D1A	-1.19325e-05	2.90105e-05
DDAH1	-1.2142e-05	-1.01836e-05
CRKL	-1.22684e-05	-5.65406e-05
ST6GAL1	-1.24198e-05	-3.84261e-05
S100A12	-1.25697e-05	-1.71409e-05
SPINK6	-1.26437e-05	-1.11376e-05
PDLIM7	-1.26734e-05	-9.49088e-06
Omega.6.to.Omega.3.FA.Ratio	-1.27269e-05	-0.000136003
ALP	-1.27314e-05	-4.93028e-05
GRAP2	-1.27473e-05	9.91112e-05
IL13RA1	-1.27946e-05	-1.13106e-05
LPCAT2	-1.2802e-05	0.000119824
S100A4	-1.28398e-05	-0.00011675
Pyruvate	-1.29592e-05	4.75627e-05
CETLILHDL	-1.31693e-05	-3.37705e-05
DSG3	-1.32494e-05	4.95917e-05
ADGRB3	-1.34233e-05	0.000285963
RETN	-1.35097e-05	-0.000137297
TNF	-1.35149e-05	0.000158981
CASP2	-1.38874e-05	2.68285e-05
Total.TG	-1.39767e-05	0.000120239
TGiToTLiVLHDL.P	-1.40775e-05	1.17579e-05
Tyrosine	-1.40914e-05	0.000161874
GPC1	-1.4233e-05	0.000192227
NAAA	-1.42474e-05	-0.000183335
P4HB	-1.44343e-05	-0.000130509
HARS1	-1.45536e-05	4.92587e-07
PTEN	-1.46028e-05	-0.000139266
CHMP1A	-1.47483e-05	3.34198e-05
CTLIIDL	-1.47522e-05	-6.33131e-05
CRTAM	-1.4769e-05	-2.59429e-05
TYMP	-1.498e-05	3.48744e-05
MGMT	-1.50251e-05	0.000178958
CD38	-1.50817e-05	-6.89558e-06
DPEP2	-1.50844e-05	-2.1163e-05
C1QA	-1.51087e-05	-2.33744e-05
MPIG6B	-1.51152e-05	-4.05661e-05
STIP1	-1.51878e-05	4.13908e-05
IQGAP2	-1.52431e-05	-8.59639e-05
TNFRSF1B	-1.53209e-05	-7.14555e-05
FUT3.FUT5	-1.55241e-05	-9.60971e-05
AIFM1	-1.55344e-05	0.000162344
ACTA2	-1.55534e-05	0.000177457
FCtoTLCiVSVLDLP	-1.55951e-05	8.50636e-05
FHIT	-1.55994e-05	-0.000113039
CD83	-1.56756e-05	-4.12391e-05
PECAM1	-1.58249e-05	1.08414e-05
MILR1	-1.58625e-05	-9.51694e-05
VPS53	-1.63275e-05	1.29024e-05
SFRP1	-1.63606e-05	2.67059e-05
Total.Free.Cholesterol	-1.64077e-05	8.53528e-05
STX8	-1.64472e-05	-3.76155e-05
Total.BCAA..Leu...Ile...Val.	-1.64574e-05	0.000129746
QDPR	-1.65581e-05	-0.000280185
AKT1S1	-1.65665e-05	8.12964e-05
TGFBR3	-1.66534e-05	4.90606e-05
MMP9	-1.67842e-05	2.41897e-05
EIF4G1	-1.69812e-05	-8.09015e-06
GCG	-1.69999e-05	0.000179513
KAZALD1	-1.70127e-05	9.82352e-05
NCS1	-1.70491e-05	0.000368538
PSIP1	-1.70898e-05	7.02271e-05
CA2	-1.70967e-05	6.95139e-05
NDRG1	-1.71301e-05	-4.17961e-05
SFA	-1.71654e-05	6.64853e-05
SCG3	-1.72468e-05	0.000377713
CLSPN	-1.72932e-05	7.01595e-05
SIRPB1	-1.7315e-05	-2.38301e-05
TXNDC15	-1.74015e-05	0.000193697
LGALS7.LGALS7B	-1.74319e-05	-0.000176874
SCARB1	-1.74709e-05	1.05423e-05
FLT1	-1.74982e-05	4.1888e-05
PLPBP	-1.75257e-05	-1.75333e-05
CTLISVLDL	-1.75662e-05	9.71784e-05
TLiVLHDL	-1.7581e-05	-9.57078e-05
FGF23	-1.76434e-05	-0.000142233
Spectrometer.Corr.Ala	-1.77086e-05	-1.5726e-05
TPT1	-1.77663e-05	-0.000134197
DKK3	-1.78693e-05	-1.19608e-05
IRAK1	-1.79325e-05	-1.12852e-05
TRIAP1	-1.79449e-05	0.000108794
IL1B	-1.79815e-05	6.87018e-05
RCOR1	-1.81287e-05	-0.000191868
PLXNB3	-1.81319e-05	-4.31792e-05
CRACR2A	-1.8154e-05	3.28125e-05
PTPRF	-1.81652e-05	0.000236086
DPY30	-1.82518e-05	2.54733e-05
EBI3.IL27	-1.82775e-05	-2.85428e-05
IMPA1	-1.84321e-05	-4.55044e-05
LTO1	-1.84778e-05	-5.54888e-05
PLiLLDL	-1.85075e-05	4.1174e-05
LGALS9	-1.85128e-05	-0.000169522
ART3	-1.86921e-05	-1.90903e-05
ARTN	-1.87694e-05	7.87844e-06
SLAMF6	-1.88363e-05	-7.55986e-05
DARS1	-1.89089e-05	-5.68919e-05
TMSB10	-1.89916e-05	-1.39854e-05
GGT5	-1.90943e-05	-7.71927e-05
PTK7	-1.9179e-05	0.000252318
GNE	-1.9325e-05	4.39917e-05
FCRL1	-1.94437e-05	-0.000151075
PLA2G10	-1.94637e-05	-0.000126279
DEFA1.DEFA1B	-1.95892e-05	0.000278709
NID2	-1.97247e-05	4.96245e-06
RANGAP1	-1.97459e-05	9.15756e-06
ENO1	-1.98004e-05	-0.000114473
ABL1	-1.99596e-05	5.71852e-05
C2CD2L	-2.00049e-05	4.55943e-05
SORD	-2.0208e-05	0.000287191
CSF2RA	-2.02293e-05	-4.99832e-05
PPME1	-2.02924e-05	-7.99964e-05
FOSB	-2.03356e-05	-4.25123e-05
KLK1	-2.0451e-05	-2.13284e-05
ARHGAP1	-2.05061e-05	5.7878e-05
LY9	-2.06043e-05	8.63284e-05
NECTIN4	-2.06407e-05	0.000124954
B4GAT1	-2.0655e-05	-3.69516e-05
SIGLEC6	-2.06999e-05	-4.62336e-05
RWDD1	-2.08693e-05	-8.81129e-07
ENPP7	-2.08822e-05	0.00018564
MAP2K6	-2.0897e-05	-2.53609e-05
BLMH	-2.09759e-05	-5.91417e-06
KIT	-2.10875e-05	0.000201821
PLA2G4A	-2.10875e-05	3.30033e-05
COL18A1	-2.10901e-05	8.30149e-05
SELP	-2.11277e-05	-0.000198667
TGFB1	-2.12024e-05	7.82151e-05
FCRLB	-2.12166e-05	0.000182079
FCGR3B	-2.12255e-05	-0.000158545
Omega.6.FA	-2.13555e-05	4.16835e-05
CASP10	-2.16873e-05	-0.000208543
HSPB1	-2.17475e-05	3.69704e-05
BP	-2.1761e-05	-7.37814e-05
FAP	-2.18471e-05	-0.000206903
TNFRSF19	-2.20094e-05	0.000125462
BAG6	-2.20133e-05	-4.85267e-05
PPM1A	-2.22195e-05	-2.34818e-05
OMG	-2.2261e-05	-0.000215427
Sex	-2.23237e-05	3.64924e-06
GMPR	-2.23449e-05	1.8239e-05
CLLDL	-2.23957e-05	-4.19333e-05
IL17C	-2.24254e-05	3.60084e-05
NELL2	-2.24831e-05	-0.000241874
GSAP	-2.25021e-05	0.000287084
FUT8	-2.26398e-05	8.44861e-05
DBNL	-2.26577e-05	4.9136e-05
CD58	-2.27923e-05	-4.88703e-05
HTRA2	-2.30133e-05	-0.000158554
CDCP1	-2.30395e-05	0.000185393
Cr.NMR	-2.30712e-05	6.80816e-06
BIN2	-2.32077e-05	0.000104684
TLiLVLDL	-2.32869e-05	0.000100834
TGiToPGiRatio	-2.33175e-05	2.96824e-05
TDGF1	-2.33813e-05	-0.000106424
MEPE	-2.34405e-05	-0.000124095
VMO1	-2.3513e-05	5.33462e-05
CD2AP	-2.3548e-05	-8.24912e-05
SULT1A1	-2.35578e-05	4.98019e-05
TAFA5	-2.37652e-05	0.000628976
TRAF2	-2.391e-05	9.50681e-06
ILKAP	-2.40779e-05	-3.91595e-05
NID1	-2.41893e-05	5.27047e-05
CALB1	-2.41893e-05	-0.000320904
GNLY	-2.4235e-05	0.000159769
DNPH1	-2.42414e-05	-8.16964e-05
INPP1	-2.42932e-05	-0.000184341
FKBP7	-2.44216e-05	2.05994e-05
CCN3	-2.452e-05	4.64537e-05
MAGED1	-2.46567e-05	0.000120308
SIGLEC10	-2.46842e-05	6.33323e-05
ABHD14B	-2.46917e-05	2.17709e-05
CRELD2	-2.47168e-05	4.65217e-06
Monocyte.Count	-2.48206e-05	-5.31425e-05
ECE1	-2.48268e-05	5.02433e-05
CLEC7A	-2.4857e-05	-7.12683e-05
TGiSLDL	-2.51185e-05	-4.23885e-05
ENTPD6	-2.518e-05	2.23163e-05
ALPP	-2.53023e-05	-2.48111e-05
FYB1	-2.53401e-05	7.96885e-06
REG3A	-2.5364e-05	-0.000122251
CA4	-2.55263e-05	-2.64221e-06
DoU	-2.55775e-05	7.24282e-05
MUFA.to.TFA.P	-2.55851e-05	-1.32369e-05
BANK1	-2.56562e-05	1.93406e-05
CTLISHDL	-2.57616e-05	-1.89881e-05
TCN2	-2.58113e-05	4.53911e-05
NAMPT	-2.58572e-05	4.64218e-05
PADI2	-2.59421e-05	6.26556e-05
EIF4B	-2.59595e-05	-4.19181e-05
FADD	-2.59943e-05	-8.34702e-05
CD244	-2.60731e-05	-7.22659e-05
SPON1	-2.62975e-05	2.50838e-05
GKN1	-2.6378e-05	5.5154e-05
ARSB	-2.64276e-05	-0.000175213
SMPDL3A	-2.64979e-05	-0.000101921
IL7	-2.65692e-05	4.02514e-05
ERBB4	-2.71809e-05	0.000159925
CA11	-2.71874e-05	-9.70673e-06
RAD23B	-2.72846e-05	-3.61427e-05
RNASE3	-2.72924e-05	-1.10937e-05
CLEC14A	-2.75938e-05	-6.7817e-05
DNMBP	-2.76168e-05	6.09746e-05
CNTN3	-2.76616e-05	-8.90776e-05
PTPRM	-2.76872e-05	0.000161193
TNFSF11	-2.7762e-05	-2.6707e-05
COVLHDP	-2.8089e-05	-5.11511e-05
CSLDL	-2.81294e-05	-2.65781e-06
PCDH1	-2.83501e-05	1.80005e-05
AAAC	-2.83574e-05	0.00238086
HDGF	-2.84519e-05	-7.06984e-05
ITGB1BP1	-2.85826e-05	-9.829e-05
IGF1R	-2.85852e-05	1.88844e-05
ACAA1	-2.85971e-05	4.53476e-05
ARID4B	-2.86605e-05	0.000112574
CGREF1	-2.88186e-05	7.7447e-05
LAP3	-2.8916e-05	8.8091e-06
PTPRS	-2.89683e-05	0.000270905
FCiHDL	-2.89891e-05	9.97159e-05
CCL17	-2.89946e-05	3.38626e-05
FEN1	-2.91235e-05	-3.88555e-05
PDCD5	-2.91318e-05	-4.40925e-06
PLIN3	-2.91393e-05	-0.000109571
CA13	-2.91455e-05	4.45506e-05
CD163	-2.91635e-05	8.83206e-05
FCRL5	-2.9335e-05	1.26962e-05
C19ORF12	-2.9338e-05	-0.00018259
PLAUR	-2.94772e-05	-0.000145731
DPP7	-2.95002e-05	0.000133875
IGSF8	-2.95884e-05	1.96544e-05
CTSS	-2.97101e-05	6.67665e-06
CASP1	-2.97632e-05	0.000227791
LRRN1	-2.98548e-05	-7.67982e-05
TFRC	-2.99684e-05	-0.000361178
OGFR	-3.02007e-05	4.12146e-06
ATOX1	-3.04348e-05	-8.48316e-05
AMIGO2	-3.07419e-05	0.000123667
CXCL3	-3.07934e-05	7.05145e-05
PG	-3.08135e-05	2.51698e-05
PLtoTLCiCEELVLDLP	-3.09617e-05	-3.37826e-05
CDHR5	-3.10347e-05	7.70343e-05
CXCL11	-3.10639e-05	5.52703e-06
CLMP	-3.13242e-05	-3.86131e-06
TLiSVLDL	-3.13774e-05	-8.89816e-06
RAB6B	-3.13832e-05	-0.000201874
LAMA4	-3.14642e-05	0.000188666
MMP3	-3.15556e-05	5.40157e-05
CDH5	-3.1602e-05	0.000312628
VASH1	-3.16824e-05	6.19658e-05
BTN3A2	-3.17105e-05	0.000495521
CEIVLVLDL	-3.17231e-05	0.000165774
GPNMB	-3.18219e-05	0.000132169
TREM2	-3.1835e-05	0.000183504
SCLY	-3.20101e-05	1.05383e-06
DKKL1	-3.20704e-05	-4.49789e-05
TGiToTLiLVLDL.P	-3.21433e-05	-9.55411e-05
PMVK	-3.21834e-05	0.000131928
CA14	-3.23021e-05	-4.06954e-06
PTX3	-3.23356e-05	-0.000245036
CXCL1	-3.23536e-05	5.35128e-06
FKBP4	-3.23629e-05	5.67239e-05
Hct.P	-3.23955e-05	2.29322e-05
ANG	-3.24924e-05	5.37014e-05
NCK2	-3.25128e-05	1.50784e-05
RASSF2	-3.25287e-05	-3.53583e-06
CD200	-3.268e-05	-0.000120223
BCAM	-3.2727e-05	0.000112734
PC	-3.27681e-05	4.08946e-05
TNFSF14	-3.28164e-05	4.34219e-05
TIMP3	-3.29644e-05	-1.69424e-05
METAP2	-3.30292e-05	0
ISM1	-3.31757e-05	-2.20712e-05
VNN2	-3.32475e-05	-2.50945e-05
DFFA	-3.32517e-05	-0.000115419
VASN	-3.33661e-05	8.54885e-06
ELOA	-3.3473e-05	-5.73801e-05
GHRHR	-3.34843e-05	-0.00011204
NPTXR	-3.36164e-05	-8.4672e-05
SMOC1	-3.3677e-05	0.000171556
TNFRSF10C	-3.38161e-05	-1.68986e-05
CLEC4A	-3.38337e-05	-6.09042e-05
F3	-3.3851e-05	4.25559e-05
CTSL	-3.38577e-05	0.000342716
AKR1C4	-3.43438e-05	9.55034e-05
PDGFRA	-3.43775e-05	-3.67648e-05
CCN2	-3.43938e-05	3.75244e-06
ADVP	-3.47057e-05	-1.95265e-05
IGF1	-3.47112e-05	5.0961e-05
FGF5	-3.47123e-05	0.000254909
TNFRSF21	-3.47689e-05	-0.000113009
LRP1	-3.47813e-05	-5.03294e-06
AST	-3.48728e-05	0.000195699
GAL	-3.49251e-05	3.87352e-06
CEISVLDL	-3.50572e-05	4.23822e-05
CETN2	-3.50591e-05	4.04694e-06
IL6R	-3.51818e-05	7.71278e-05
ITGB7	-3.53569e-05	2.30539e-05
COSHDLP	-3.55454e-05	-4.14209e-05
CCL16	-3.58285e-05	4.06077e-05
SEMA4D	-3.58765e-05	-5.50449e-05
HSPA1A	-3.59777e-05	2.57872e-05
LACTB2	-3.60063e-05	-2.90111e-05
PBLD	-3.60253e-05	0.000284187
IL12RB1	-3.60452e-05	4.5872e-05
PLiVLDL	-3.60648e-05	-5.16529e-05
CD177	-3.6189e-05	-1.61891e-05
KLK6	-3.63639e-05	1.98602e-05
LDL.C	-3.65859e-05	6.17144e-06
RP2	-3.66941e-05	0
ADAM22	-3.67362e-05	0.000254783
AK1	-3.68286e-05	3.71798e-05
IL3RA	-3.68316e-05	-0.000178863
CCL27	-3.69475e-05	-9.71166e-05
CCL18	-3.70516e-05	-2.35279e-05
EZR	-3.71859e-05	-1.09924e-05
MGLL	-3.72439e-05	1.28522e-05
LRIG1	-3.78131e-05	-0.000103857
CD28	-3.83636e-05	-0.000181733
DNAJA2	-3.84318e-05	-1.86477e-05
MMP8	-3.84643e-05	-5.23706e-05
GALNT7	-3.86569e-05	1.49843e-05
MDK	-3.87949e-05	-6.53321e-06
GRK5	-3.88448e-05	-0.000240017
MAP4K5	-3.92564e-05	5.80665e-05
NPDC1	-3.92579e-05	2.3439e-05
FOXO1	-3.92701e-05	7.03095e-05
TSPAN1	-3.93152e-05	-0.000245259
LAG3	-3.93778e-05	-0.000224691
FMNL1	-3.94745e-05	-3.41385e-05
S100A16	-3.95717e-05	-8.03686e-05
IKBKG	-3.97008e-05	0.000131238
NOMO1	-3.97192e-05	-0.00014706
ANGPTL4	-3.97574e-05	0.000158875
STAMBP	-3.9846e-05	1.91556e-05
Neutrophil.Count	-3.98563e-05	-9.24037e-05
CD93	-4.00107e-05	-6.87376e-05
LTBR	-4.01694e-05	0.000290817
IGFBP6	-4.02883e-05	-0.000105234
XRCC4	-4.06349e-05	-9.21316e-05
CKMT1A.CKMT1B	-4.08051e-05	9.86296e-06
TGFA	-4.08823e-05	-6.45355e-05
CDNF	-4.09125e-05	-7.34766e-05
TSLP	-4.09706e-05	-6.22335e-05
CETLILLDL	-4.12268e-05	-7.30504e-05
CNPY4	-4.13171e-05	-9.63856e-06
RARRES1	-4.15003e-05	-0.000103022
AZU1	-4.15241e-05	1.33938e-05
HMOX2	-4.16183e-05	-1.6624e-05
ANXA10	-4.17355e-05	9.10671e-05
MVK	-4.19607e-05	6.35981e-05
TGiVLHDL	-4.24784e-05	-0.000109868
TNFRSF6B	-4.26253e-05	-2.03811e-06
IL12B	-4.27514e-05	3.85277e-05
SIRT5	-4.3115e-05	-5.93143e-05
CXADR	-4.31174e-05	-2.90477e-05
DCXR	-4.31573e-05	5.29587e-06
KYAT1	-4.32277e-05	-6.22026e-06
IL5RA	-4.32977e-05	0.000535465
GH2	-4.33947e-05	0.000566504
SKAP2	-4.34166e-05	-4.18087e-06
IL1R2	-4.34414e-05	-0.00013446
CDSN	-4.34782e-05	0.00021399
PDGFB	-4.35614e-05	-6.87032e-05
CXCL8	-4.35794e-05	0.00038658
CCL11	-4.37098e-05	0.000139486
MESD	-4.37204e-05	4.20789e-06
CD84	-4.40541e-05	-6.46792e-05
CETLIVSVLDL	-4.4106e-05	0.000120881
VAMP5	-4.43764e-05	-5.03691e-06
PSRC1	-4.44218e-05	2.52175e-05
CD63	-4.44638e-05	7.61623e-05
CLEC10A	-4.44943e-05	2.64051e-05
MANF	-4.45551e-05	1.15902e-06
SCRN1	-4.45687e-05	-0.00013543
CNDP1	-4.4795e-05	6.21494e-06
FCiVLDL	-4.49168e-05	-8.90408e-05
COSVLDLP	-4.51026e-05	-8.02709e-06
ATG4A	-4.51892e-05	1.05692e-05
IPCEF1	-4.5256e-05	9.35979e-07
NRP2	-4.52798e-05	-4.22897e-05
CSTB	-4.54137e-05	-2.22858e-05
LCN2	-4.54938e-05	6.36268e-05
TGiSHDL	-4.5624e-05	-0.000144704
FAM3B	-4.5794e-05	-1.41422e-05
CPPED1	-4.61283e-05	-3.48435e-05
NOTCH1	-4.63151e-05	0.000425969
AKR1B1	-4.63937e-05	1.7506e-06
CLTA	-4.64977e-05	6.40518e-05
MYOC	-4.6577e-05	-0.000166623
TINAGL1	-4.67436e-05	0.000378657
IL17RB	-4.69639e-05	1.91284e-05
HSPB6	-4.70042e-05	1.28106e-05
VEGFC	-4.70177e-05	1.54616e-05
CTSF	-4.70917e-05	8.77251e-05
PRDX6	-4.7095e-05	1.5512e-05
GGT	-4.71686e-05	-1.93918e-06
PVR	-4.72393e-05	-2.47071e-05
TGiMHDL	-4.72456e-05	-5.19218e-05
PRDX3	-4.72565e-05	4.58423e-05
SRP14	-4.73398e-05	-8.64877e-06
CEIMHDL	-4.74101e-05	-4.98874e-05
CCELV	-4.75376e-05	-2.28449e-05
BGN	-4.78494e-05	0.000159325
TNFSF13	-4.7862e-05	-0.000139697
CD109	-4.79064e-05	0.000173749
CETLISVLDL	-4.81338e-05	-3.58205e-05
BTC	-4.85983e-05	2.59201e-06
EPCAM	-4.86364e-05	-0.000114941
CEIDL	-4.86463e-05	-2.86307e-05
IL20RA	-4.89603e-05	5.59711e-05
STXBP3	-4.93727e-05	9.21774e-06
TGiLHDL	-4.95165e-05	2.33455e-05
GLT8D2	-4.95167e-05	-0.000141518
CHIT1	-4.95311e-05	0.00020604
CRLF1	-4.95849e-05	0.000109593
TGM2	-4.96134e-05	3.31598e-05
TLiMVLDL	-4.98958e-05	4.78465e-05
CEACAM5	-4.99328e-05	0.000182392
MPHOSPH8	-5.03289e-05	-4.36461e-05
CCL8	-5.07717e-05	-0.000118881
PADI4	-5.11271e-05	-0.000171659
EIF5A	-5.12814e-05	-0.000147399
TARBP2	-5.14431e-05	-6.42953e-06
NXPH1	-5.14967e-05	9.46932e-06
HLS.Retic.Count	-5.15055e-05	2.17048e-05
TP53	-5.18895e-05	-5.64396e-06
FLT3	-5.23708e-05	-0.000314083
AMN	-5.2717e-05	8.0607e-05
PSG1	-5.28813e-05	0.000681904
USO1	-5.303e-05	3.30618e-05
CLIP2	-5.35268e-05	3.86154e-05
SLC27A4	-5.38148e-05	2.99782e-05
MPI	-5.40655e-05	-2.17656e-05
NT5E	-5.43719e-05	3.0489e-06
CASP8	-5.44421e-05	-7.67897e-05
KEL	-5.46333e-05	1.00888e-05
WFDC12	-5.48673e-05	1.23173e-05
APLP1	-5.48891e-05	6.74678e-05
IL19	-5.49704e-05	0.000136145
Platelet.Count	-5.49912e-05	3.25153e-06
LBR	-5.50346e-05	4.33484e-05
TLiVLDL	-5.50809e-05	2.34744e-05
TRIM21	-5.52092e-05	0.000218812
AMBN	-5.54755e-05	-0.000132095
AGRP	-5.55539e-05	3.73988e-05
ANGPT1	-5.57431e-05	-4.42919e-05
TP53INP1	-5.58742e-05	4.38784e-05
F7	-5.59726e-05	0.000262642
ATP6V1D	-5.61659e-05	-4.75056e-05
LY96	-5.66642e-05	1.97981e-05
LY75	-5.67734e-05	-7.9529e-05
TFF3	-5.68678e-05	-8.55711e-05
WARS	-5.73289e-05	2.15627e-05
IFNGR2	-5.76721e-05	-9.26945e-05
COX5B	-5.77183e-05	4.04943e-05
GBP4	-5.80345e-05	6.14416e-06
HSP90B1	-5.80524e-05	-4.14042e-05
PDCD1	-5.81393e-05	9.78312e-05
LHPP	-5.84001e-05	-1.7151e-05
MRPL46	-5.93479e-05	-0.000117901
PLtoTLCiSHDLP	-5.93571e-05	8.04378e-06
MMP10	-5.94135e-05	2.49207e-05
RTBDN	-5.98498e-05	6.09507e-05
GPKOW	-5.98563e-05	-7.75275e-05
CLEC1A	-6.00663e-05	-2.9849e-05
CEILVLDL	-6.00933e-05	0.000224444
ITGB6	-6.037e-05	-1.72889e-05
CEIVLDL	-6.04323e-05	-0.000209929
MMP7	-6.0503e-05	0.000474003
LAIR2	-6.06151e-05	-6.3748e-05
GLB1	-6.08818e-05	-0.000176791
CETLICELV	-6.09022e-05	-0.000156952
TLiVLVLDL	-6.10533e-05	0.000130264
REG1B	-6.14377e-05	7.3678e-06
VPS37A	-6.15032e-05	1.65504e-05
TYRO3	-6.19325e-05	5.88289e-06
NSFL1C	-6.19976e-05	0.00027304
RNASET2	-6.20237e-05	8.94026e-05
RBP2	-6.2598e-05	-5.09302e-05
FETUB	-6.26716e-05	0.000106888
SERPINB8	-6.26977e-05	-0.00018733
BRK1	-6.30672e-05	0.000121002
TIE1	-6.31215e-05	3.23763e-05
CLVLDL	-6.3222e-05	-0.000194322
CARHSP1	-6.3323e-05	2.54208e-05
DKK1	-6.37407e-05	-0.000119442
CEIMVLDL	-6.38226e-05	-1.39796e-06
VSIR	-6.40179e-05	0.000152097
F11R	-6.4057e-05	-4.17303e-06
CD14	-6.41251e-05	-2.46885e-05
CALB2	-6.44341e-05	0.000220701
CD160	-6.46921e-05	8.82419e-06
TGFBR2	-6.53683e-05	-0.000128384
MIF	-6.5535e-05	2.46121e-05
COMP	-6.55945e-05	-4.53053e-05
LTBP2	-6.69547e-05	0.000435584
PARP1	-6.71685e-05	-6.99021e-06
PRKRA	-6.73513e-05	-4.99241e-05
Gly	-6.75865e-05	-2.75656e-05
HLA.E	-6.78786e-05	-5.57469e-06
CRNN	-6.80239e-05	2.69868e-05
Alb.NMR	-6.84053e-05	-9.12432e-05
MUC16	-6.86397e-05	-2.4615e-05
MAVS	-6.87088e-05	-7.6016e-05
CDH17	-6.9065e-05	-9.2268e-06
PLiLVLDL	-6.92563e-05	-2.51522e-05
ADAMTS15	-6.93788e-05	-9.54645e-05
QPCT	-6.94825e-05	7.74373e-05
FLT4	-7.01139e-05	2.28038e-06
CDH3	-7.03305e-05	6.7474e-05
LYPD8	-7.12725e-05	-2.30837e-05
CD99L2	-7.13557e-05	2.26173e-05
TNFRSF12A	-7.16376e-05	-1.3627e-05
ApoB.NMR	-7.16551e-05	0.000285496
GDF2	-7.17637e-05	-3.97722e-05
ADS	-7.20476e-05	-0.000103152
TNFRSF10B	-7.21636e-05	0.000980734
CCL13	-7.258e-05	0.00030322
BMP6	-7.27425e-05	0.000120469
CORO1A	-7.29986e-05	0.000105788
Omega.3.FA	-7.30774e-05	8.34427e-05
RELT	-7.32365e-05	4.34767e-06
IL32	-7.34449e-05	-4.23359e-06
MSRA	-7.35717e-05	8.64688e-06
VWA1	-7.37872e-05	8.75719e-05
ADAMTS8	-7.38397e-05	0.000267901
AHSP	-7.40419e-05	1.83075e-05
CD209	-7.42362e-05	2.22128e-05
MEP1B	-7.44453e-05	9.38392e-05
NUCB2	-7.45828e-05	-2.27662e-05
CD207	-7.49947e-05	0.000299061
CCL22	-7.50055e-05	-0.000106621
ENTPD2	-7.53063e-05	-4.57431e-05
ADA2	-7.54458e-05	0.000272843
APP	-7.55594e-05	-4.56496e-05
CD55	-7.56474e-05	0.000144324
LEFTY2	-7.57151e-05	1.01755e-05
FCtoTLCiSHDLP	-7.57962e-05	1.2952e-05
PPP1R9B	-7.60723e-05	-4.8331e-05
IL15RA	-7.66767e-05	-9.65324e-06
SPRY2	-7.67156e-05	-6.15202e-06
PSMG3	-7.71221e-05	-5.80975e-06
CEACAM3	-7.7463e-05	0.0001347
TPLP	-7.76098e-05	-0.000121805
CEP43	-7.81101e-05	-2.92224e-05
Total.Bilirubin	-7.83505e-05	-7.42813e-05
PLiCEELVLDL	-7.90997e-05	0.000206071
CHRDL1	-7.93711e-05	0.000275881
ING1	-7.97517e-05	-6.53807e-05
EREG	-7.98929e-05	-7.60699e-05
CD34	-7.99208e-05	-5.67763e-05
BOC	-8.07484e-05	-5.81091e-05
FCtoTLCiLLDL.P	-8.14853e-05	-0.00019944
MB	-8.19265e-05	-0.000102601
LGALS8	-8.2482e-05	-0.000137348
LTA	-8.26798e-05	-1.87859e-06
CLEC11A	-8.36989e-05	6.64805e-05
CST5	-8.3883e-05	7.54235e-05
TNFRSF13C	-8.38831e-05	-4.63856e-05
NRP1	-8.39426e-05	4.19081e-05
PAG1	-8.39518e-05	6.69283e-05
MCH	-8.39823e-05	-7.62221e-05
CD302	-8.41095e-05	7.04389e-05
CNPY2	-8.45515e-05	-0.000200789
CLEC6A	-8.57515e-05	-3.47401e-05
SPINK5	-8.64915e-05	-8.44948e-05
APRT	-8.71033e-05	-7.90198e-05
FCiLDL	-8.74513e-05	3.4158e-05
VSTM1	-8.78584e-05	0.000132752
IL1RL2	-8.78595e-05	8.90201e-05
HAVCR2	-8.8149e-05	5.58063e-05
OBP2B	-8.84953e-05	-0.000127681
ARSA	-8.85302e-05	6.65587e-06
TLiCEELVLDL	-8.86613e-05	-0.00020525
ITM2A	-8.92435e-05	-0.000157218
PTH1R	-8.95666e-05	0.000237248
ApoA1	-9.00933e-05	-0.000132262
GP1BA	-9.06319e-05	-9.0708e-05
ADGRE5	-9.12071e-05	-5.9946e-05
PRTG	-9.12951e-05	3.55655e-05
CREG1	-9.22482e-05	-0.000221264
PRKCQ	-9.47431e-05	7.11145e-06
CD22	-9.67078e-05	2.66533e-05
SPOCK1	-9.75033e-05	-0.000188393
CD27	-9.78292e-05	-0.000292844
CRH	-9.8074e-05	1.44221e-05
SUGT1	-9.90254e-05	3.83963e-05
VEGFA	-9.96071e-05	-0.00016353
SEZ6L2	-9.9947e-05	-8.30201e-06
CFC1	-0.000100887	5.04053e-05
SLITRK2	-0.00010104	0.000152554
CCL3	-0.000101891	3.21005e-05
PLiMVLDL	-0.000102982	-4.32381e-05
DBil	-0.000104466	-0.000210479
OSCAR	-0.00010448	1.23044e-06
HSPG2	-0.000105132	-1.64356e-05
CETLISLDL	-0.000106495	8.7929e-05
EPS8L2	-0.000107172	5.31047e-05
BACH1	-0.000109066	2.51586e-05
CTLIMVLDL	-0.000109133	8.62433e-05
LILRB4	-0.000110357	-1.09722e-05
TNNI3	-0.00011183	-8.38532e-05
SPINT1	-0.00011385	0.000105401
BSG	-0.000114047	0.000260464
PEBP1	-0.000114765	-5.5966e-05
PAMR1	-0.000116252	3.18754e-05
RSPO1	-0.000117027	0.000240772
TACSTD2	-0.000117801	-0.000108064
NUDT2	-0.000118988	-0.000109475
FCAR	-0.000120083	-6.37367e-05
CHI3L1	-0.000120718	-0.000106433
THOP1	-0.000121449	-3.29942e-05
B4GALT1	-0.000121589	1.88376e-05
ICAM5	-0.000123515	0.000211686
F2R	-0.000127662	3.40514e-06
CEACAM21	-0.000127881	3.14191e-06
PLiLDL	-0.000128716	5.63283e-05
IFNG	-0.000128902	-0.000173327
OSM	-0.000131491	2.26156e-06
TGiToTLiSLDL.P	-0.000132081	2.78808e-05
THY1	-0.000132713	0.000238472
CA5A	-0.000132767	-5.32e-05
ADCYAP1R1	-0.000132964	7.5721e-05
NMNAT1	-0.000134887	-7.27262e-05
NME3	-0.000135046	6.31869e-06
Testosterone	-0.000135252	-0.000438317
PAM	-0.000135585	9.18648e-05
SSC5D	-0.000136531	6.23845e-05
EPHA2	-0.00014067	0.000208963
MFAP3	-0.000142718	-1.30702e-05
JUN	-0.000145206	-9.58044e-05
BIRC2	-0.000151076	-0.000155493
TGiLDL	-0.000151457	2.21147e-05
HAO1	-0.000151613	0.000119386
NADK	-0.000156027	1.76346e-05
EPHB4	-0.000158682	0.000230264
SCARF1	-0.000169735	1.36794e-05
PLiMHDL	-0.000170281	-3.01986e-05
PLTP	-0.000190218	4.58729e-05
FSTL3	-0.000217676	-0.000127211
PLtoTLCiMVLDLP	-0.000236761	6.592e-05
COL6A3	-0.000271127	0.000483091
STC1	-0.000286541	-2.97788e-05
HNMT	-0.000301999	-2.18623e-05
FABP1	-0.00032842	0.00014865
GSTA3	-0.000382316	0.000207113
C1QTNF1	-0.000479245	8.01319e-05

## Sheet: ST7
Supplementary Table 7: The GVIF of traits ( n = 25,010 )
Transition	Abbreviation	GVIF	Df	GVIF^(1/(2*Df))
T2D to Integral complication	CCL17	1.36769	1	1.16948
	Ethnic.Continent	1.06845	4	1.00831
	CXCL10	1.17115	1	1.08219
	BAG6	1.9765	1	1.40588
	CEISLDL	1.01608	1	1.00801
	ENO2	2.15393	1	1.46763
	GRPEL1	1.29846	1	1.1395
	GALNT7	1.03809	1	1.01887
	CST6	1.03951	1	1.01957
	CD164	1.22976	1	1.10895
Baseline to T2D	COHDLP	1.09797	1	1.04784
	CLDLChol	1.5822	1	1.25786
	PLiLLDL	1.60296	1	1.26608
	CARHSP1	1.01662	1	1.00828
	CCL22	1.06812	1	1.0335
	CRX	1.0012	1	1.0006
	DKKL1	1.0078	1	1.00389
	ADS	1.01272	3	1.00211
	ENO1	1.0507	1	1.02504
	ApoB.BBC	1.39012	1	1.17903

## Sheet: ST8
Supplementary Table 8: Effects of traits on multiple complications
	DCVD ( pos n = 562 vs. neg n = 24,448 )						DR ( pos n = 143 vs. neg n = 24,867 )						Macrovascular ( pos n = 597 vs. neg n = 24,413 )						Metabolic disorder ( pos n = 37 vs. neg n = 24,913 )						Microvascular ( pos n = 386 vs. neg n = 24,624 )						DN ( pos n = 54 vs. neg n = 24,956 )						DPVD ( pos n = 92 vs. neg n = 24,918 )						DKD ( pos n = 268 vs. neg n = 24,742 )
	HR	low.95%CIs	up.95%Cis	Nominal p value	Bonferroni P value		HR	low.95%CIs	up.95%Cis	Nominal p value	Bonferroni P value		HR	low.95%CIs	up.95%Cis	Nominal p value	Bonferroni P value		HR	low.95%CIs	up.95%Cis	Nominal p value	Bonferroni P value		HR	low.95%CIs	up.95%Cis	Nominal p value	Bonferroni P value		HR	low.95%CIs	up.95%Cis	Nominal p value	Bonferroni P value		HR	low.95%CIs	up.95%Cis	Nominal p value	Bonferroni P value		HR	low.95%CIs	up.95%Cis	Nominal p value	Bonferroni P value
AARSD1	1.16527	1.07361	1.26476	0.000253143	0.445784		1.10405	0.939445	1.29749	0.229496	1		1.14445	1.05676	1.23943	0.000909055	1		1.15533	0.858461	1.55485	0.340671	1		1.0718	0.971094	1.18294	0.16841	1		0.936765	0.730758	1.20085	0.606179	1		0.966681	0.789047	1.1843	0.743582	1		1.07515	0.954656	1.21085	0.232153	1
ABHD14B	1.09539	1.0047	1.19425	0.0387859	1		1.06577	0.894692	1.26957	0.47551	1		1.08182	0.994575	1.17671	0.0667741	1		1.19764	0.875425	1.63844	0.259353	1		1.05993	0.953527	1.1782	0.280898	1		1.19032	0.92111	1.5382	0.182923	1		0.818645	0.654639	1.02374	0.0793776	1		1.10852	0.976892	1.25789	0.110155	1
ABL1	1.16419	1.07186	1.26448	0.000310849	0.547405		1.22835	1.0411	1.44927	0.014796	1		1.17265	1.08231	1.27052	9.86444e-05	0.173713		0.973957	0.712215	1.33189	0.868746	1		1.16587	1.05313	1.29069	0.0031	1		1.2299	0.956884	1.58082	0.106126	1		1.15227	0.937591	1.4161	0.177857	1		1.24546	1.10409	1.40493	0.000355762	0.626496
ACAA1	1.10126	1.01526	1.19455	0.0200693	1		1.02206	0.870637	1.19981	0.789708	1		1.09121	1.00807	1.18121	0.0308746	1		1.39979	1.08256	1.80998	0.0103173	1		1.07171	0.970929	1.18294	0.169297	1		1.03586	0.823405	1.30313	0.763544	1		0.985265	0.801923	1.21052	0.887623	1		1.09017	0.9696	1.22574	0.148809	1
AcAc	0.989551	0.903273	1.08407	0.82145	1		0.80395	0.638679	1.01199	0.0630959	1		0.99316	0.909782	1.08418	0.878068	1		1.17241	0.957279	1.43589	0.124079	1		0.925463	0.819382	1.04528	0.212368	1		0.982813	0.747665	1.29192	0.901112	1		0.997492	0.80604	1.23442	0.981576	1		0.929785	0.8028	1.07686	0.331204	1
ACAN	0.956694	0.87357	1.04773	0.339749	1		1.14072	0.957151	1.35949	0.141355	1		0.955271	0.874465	1.04354	0.310199	1		1.27097	0.943735	1.71168	0.114399	1		1.11715	1.00328	1.24395	0.0434159	1		1.16627	0.91543	1.48585	0.213181	1		0.972629	0.779433	1.21371	0.805955	1		1.17025	1.02985	1.32979	0.0159091	1
ACE2	1.21642	1.12972	1.30978	2.0702e-07	0.000364563		0.973958	0.834356	1.13692	0.738149	1		1.21437	1.12988	1.30519	1.30282e-07	0.000229427		1.29672	1.02776	1.63608	0.0284623	1		1.10628	1.00922	1.21267	0.0310834	1		1.28274	1.06039	1.55172	0.0103538	1		1.18679	0.991478	1.42057	0.0619424	1		1.11167	0.9974	1.23902	0.0557527	1
Acetate	1.00514	0.934914	1.08064	0.889691	1		0.813263	0.498653	1.32637	0.407529	1		1.00017	0.92996	1.07569	0.996301	1		0.648541	0.185942	2.26202	0.496898	1		0.938625	0.798867	1.10283	0.441287	1		1.04299	0.8598	1.26521	0.669288	1		0.635534	0.279929	1.44288	0.278557	1		0.862236	0.630905	1.17839	0.352341	1
Acetone	0.952578	0.866146	1.04764	0.31678	1		0.965835	0.84169	1.10829	0.620442	1		0.952669	0.869203	1.04415	0.299979	1		0.990408	0.758163	1.2938	0.94364	1		0.970706	0.870911	1.08194	0.591151	1		0.96207	0.718942	1.28742	0.794734	1		0.910602	0.702106	1.18101	0.48024	1		0.926509	0.795087	1.07965	0.328063	1
ACOX1	1.0269	0.946294	1.11438	0.524464	1		0.992193	0.834598	1.17955	0.929228	1		1.03035	0.951986	1.11516	0.458831	1		0.94259	0.669062	1.32794	0.735292	1		1.04475	0.946549	1.15315	0.384687	1		1.12684	0.873912	1.45296	0.357164	1		1.02712	0.835473	1.26272	0.799554	1		1.057	0.940706	1.18768	0.351238	1
ACP5	1.12668	1.03395	1.22773	0.00648898	1		1.35209	1.19661	1.52777	1.29934e-06	0.00228813		1.14617	1.05522	1.24496	0.00122019	1		1.43665	1.15427	1.7881	0.00117499	1		1.25689	1.15481	1.368	1.21831e-07	0.000214544		1.22158	0.981081	1.52104	0.0735743	1		1.27098	1.05184	1.53576	0.0130095	1		1.25662	1.13634	1.38964	8.59272e-06	0.0151318
ACP6	1.07044	0.978277	1.17128	0.138377	1		0.928397	0.78254	1.10144	0.39421	1		1.05306	0.965744	1.14827	0.241714	1		0.777131	0.59366	1.0173	0.0664853	1		1.09353	0.977741	1.22303	0.117397	1		0.947481	0.727884	1.23333	0.688394	1		0.949547	0.768443	1.17333	0.631586	1		1.24007	1.07661	1.42836	0.00284914	1
ACTA2	1.15321	1.0653	1.24838	0.000425916	0.750038		1.18477	1.01473	1.38331	0.0319556	1		1.15131	1.066	1.24344	0.000334171	0.588475		1.29154	1.00537	1.65917	0.0452969	1		1.32368	1.21728	1.43938	5.41896e-11	9.54279e-08		1.25392	1.01922	1.54266	0.0323518	1		1.29994	1.09778	1.53934	0.00235223	1		1.44991	1.32879	1.58206	6.9715e-17	1.22768e-13
ACTN4	1.00658	0.927192	1.09276	0.875673	1		1.06792	0.923084	1.23549	0.376845	1		1.00078	0.923537	1.08448	0.984867	1		0.841624	0.571989	1.23837	0.381562	1		1.04743	0.952925	1.15131	0.33678	1		0.861954	0.635542	1.16902	0.33932	1		0.888322	0.698352	1.12997	0.33472	1		1.07932	0.968714	1.20255	0.166431	1
ACVRL1	1.22352	1.13098	1.32363	4.97479e-07	0.000876061		1.27064	1.08767	1.48439	0.0025327	1		1.22956	1.1394	1.32686	1.04544e-07	0.000184102		1.39729	1.07206	1.82119	0.0133349	1		1.49054	1.3689	1.62298	3.93526e-20	6.92999e-17		1.56965	1.29623	1.90074	3.89181e-06	0.00685347		1.44436	1.21464	1.71754	3.18052e-05	0.056009		1.71087	1.56644	1.86863	7.94548e-33	1.3992e-29
ACY1	1.1455	1.0484	1.25159	0.00264697	1		0.978441	0.819487	1.16823	0.809586	1		1.1383	1.04442	1.24062	0.00318249	1		1.43416	1.12703	1.82498	0.0033615	1		1.03165	0.924851	1.15079	0.576231	1		0.901131	0.739385	1.09826	0.30235	1		1.02206	0.82347	1.26854	0.843083	1		1.02227	0.897119	1.16488	0.74098	1
ADA	1.04426	0.962384	1.13311	0.298508	1		1.1969	1.02406	1.39889	0.0238919	1		1.03542	0.956396	1.12098	0.390147	1		1.12468	0.832798	1.51886	0.443392	1		1.07378	0.972055	1.18614	0.160967	1		1.0732	0.830606	1.38665	0.58895	1		0.859275	0.695848	1.06108	0.158797	1		1.03105	0.911941	1.16572	0.625376	1
ADA2	1.15949	1.06711	1.25986	0.000476681	0.839436		1.11	0.936753	1.31529	0.228058	1		1.14352	1.05475	1.23976	0.0011426	1		1.29647	1.02183	1.64494	0.0325327	1		1.11212	1.00487	1.23082	0.0399765	1		1.18682	0.975148	1.44443	0.0874689	1		1.09861	0.892641	1.3521	0.374639	1		1.13245	1.0043	1.27694	0.0423526	1
ADAM15	0.992355	0.912866	1.07876	0.857023	1		1.04182	0.878879	1.23497	0.636826	1		1.00405	0.925947	1.08875	0.922029	1		1.174	0.849341	1.62276	0.331404	1		1.01192	0.913822	1.12054	0.819875	1		1.03218	0.79916	1.33314	0.808295	1		1.06572	0.866167	1.31125	0.54735	1		1.00801	0.892202	1.13885	0.898053	1
ADAM22	1.01711	0.937763	1.10317	0.682226	1		1.25788	1.07227	1.47562	0.00485337	1		1.0314	0.953286	1.11592	0.441611	1		1.09232	0.817696	1.45918	0.55004	1		1.25691	1.13827	1.38791	6.17161e-06	0.0108682		1.23742	0.965418	1.58606	0.0925491	1		1.0634	0.872864	1.29553	0.54172	1		1.4446	1.28431	1.6249	8.78839e-10	1.54764e-06
ADAM23	1.02014	0.939446	1.10777	0.635277	1		1.11822	0.935472	1.33668	0.219693	1		1.01963	0.941311	1.10447	0.633503	1		1.09422	0.781149	1.53277	0.600522	1		1.20423	1.07699	1.34651	0.00110726	1		1.43047	1.06771	1.91646	0.0164366	1		1.16139	0.928931	1.45203	0.18917	1		1.35639	1.18353	1.5545	1.17302e-05	0.0206568
ADAM8	1.06032	0.971856	1.15684	0.187589	1		1.07602	0.898541	1.28855	0.425625	1		1.06091	0.975159	1.15421	0.169117	1		1.27359	0.9414	1.723	0.116793	1		1.09631	0.986724	1.21807	0.0870314	1		1.17689	0.908896	1.52391	0.216667	1		1.03262	0.830053	1.28461	0.773283	1		1.19265	1.06135	1.3402	0.00307075	1
ADAMTS13	0.98658	0.910511	1.06901	0.741386	1		0.999618	0.847215	1.17944	0.996383	1		0.980361	0.90694	1.05973	0.617489	1		0.961695	0.709834	1.30292	0.800963	1		1.03538	0.938038	1.14283	0.49004	1		0.986894	0.773825	1.25863	0.915332	1		0.984059	0.804913	1.20308	0.875452	1		1.01903	0.904731	1.14776	0.756178	1
ADAMTS15	1.05255	0.954801	1.1603	0.303072	1		1.00108	0.824164	1.21598	0.99131	1		1.06621	0.969598	1.17244	0.185868	1		1.24394	0.910764	1.69901	0.169953	1		1.28042	1.13483	1.44469	5.97341e-05	0.105192		1.24686	0.960767	1.61816	0.0971072	1		1.28776	1.00757	1.64585	0.0433565	1		1.52958	1.33341	1.75459	1.28571e-09	2.26414e-06
ADAMTS16	1.00028	0.911362	1.09788	0.99524	1		1.10001	0.937208	1.29109	0.243444	1		1.00049	0.914146	1.09499	0.991492	1		1.04947	0.768576	1.43301	0.761286	1		1.04386	0.936807	1.16315	0.436829	1		1.10537	0.868096	1.4075	0.416437	1		0.979983	0.77612	1.23739	0.865068	1		1.0903	0.963883	1.23329	0.169148	1
ADAMTS8	0.941523	0.865524	1.0242	0.160543	1		0.947881	0.800903	1.12183	0.533504	1		0.948795	0.874246	1.0297	0.208049	1		0.975861	0.717246	1.32772	0.876392	1		0.917347	0.828078	1.01624	0.0986178	1		1.09284	0.846119	1.4115	0.496477	1		1.0267	0.828086	1.27294	0.810182	1		0.962772	0.850694	1.08962	0.547957	1
ADCYAP1R1	0.938602	0.84928	1.03732	0.214272	1		1.08592	0.933929	1.26265	0.283963	1		0.977362	0.892975	1.06972	0.619166	1		0.800004	0.519485	1.232	0.311104	1		1.0144	0.913465	1.12648	0.789202	1		0.748281	0.527268	1.06193	0.104472	1		1.12803	0.972339	1.30866	0.111873	1		1.02416	0.909153	1.15371	0.694489	1
ADGRB3	1.00825	0.928993	1.09427	0.84405	1		1.02137	0.868092	1.20172	0.798783	1		1.01351	0.936009	1.09743	0.740933	1		1.2033	0.914362	1.58355	0.18651	1		1.15226	1.04417	1.27154	0.00480182	1		1.62297	1.28907	2.04336	3.77708e-05	0.0665144		1.04095	0.853303	1.26985	0.692317	1		1.30966	1.16454	1.47286	6.72611e-06	0.0118447
ADGRE2	0.985126	0.905602	1.07163	0.727123	1		1.12545	0.958483	1.3215	0.149175	1		0.978085	0.90111	1.06163	0.596214	1		1.20837	0.958075	1.52405	0.109971	1		1.04914	0.947349	1.16186	0.356928	1		1.0492	0.868828	1.26702	0.617753	1		0.892305	0.722193	1.10249	0.291018	1		1.01743	0.900735	1.14923	0.78105	1
ADGRE5	0.947295	0.870942	1.03034	0.20665	1		1.0031	0.855258	1.17649	0.96968	1		0.935624	0.862178	1.01533	0.110644	1		0.988413	0.806628	1.21117	0.910508	1		0.975927	0.881572	1.08038	0.638561	1		0.825354	0.69564	0.979257	0.0277867	1		0.849248	0.689521	1.04598	0.124257	1		1.02497	0.908553	1.1563	0.688485	1
ADGRG1	1.09439	1.03076	1.16194	0.00316337	1		1.09034	0.96656	1.22998	0.159488	1		1.08503	1.02328	1.15051	0.00633768	1		1.17702	0.984792	1.40678	0.0732052	1		1.09786	1.02094	1.18057	0.011759	1		1.16377	1.01266	1.33742	0.0325696	1		1.12789	0.977802	1.30102	0.0985576	1		1.08239	0.992815	1.18005	0.0724337	1
ADGRG2	0.820676	0.759912	0.886298	4.76808e-07	0.000839658		0.842761	0.719492	0.98715	0.0339806	1		0.823579	0.764404	0.887334	3.35858e-07	0.000591445		1.01581	0.737038	1.40002	0.923652	1		0.84031	0.756858	0.932963	0.00111304	1		0.959625	0.760641	1.21066	0.728137	1		0.893937	0.715845	1.11634	0.322602	1		0.797339	0.701725	0.905981	0.000510823	0.899559
ADH4	1.17817	1.07068	1.29645	0.000781728	1		0.984166	0.816204	1.18669	0.867237	1		1.18054	1.07589	1.29536	0.000457065	0.804891		1.50149	1.11468	2.02254	0.00748871	1		1.06725	0.950969	1.19774	0.268814	1		0.912962	0.71375	1.16777	0.468419	1		1.06135	0.838042	1.34415	0.621311	1		1.10348	0.961927	1.26587	0.159776	1
ADHP	0.930019	0.836916	1.03348	0.177628	1		0.975519	0.789753	1.20498	0.818121	1		0.938619	0.847515	1.03952	0.223981	1		0.937986	0.660159	1.33274	0.72092	1		0.964406	0.848317	1.09638	0.579676	1		1.14079	0.871234	1.49374	0.3382	1		1.03524	0.802844	1.33492	0.789442	1		0.925062	0.789254	1.08424	0.336254	1
ADLP	0.985045	0.906604	1.07027	0.72192	1		1.06279	0.899433	1.25582	0.474471	1		0.982465	0.906697	1.06456	0.665719	1		1.06528	0.795713	1.42618	0.670948	1		0.983404	0.889322	1.08744	0.744289	1		1.07932	0.83672	1.39225	0.556791	1		0.91105	0.744951	1.11418	0.364334	1		0.9591	0.850043	1.08215	0.497716	1
ADM	1.42407	1.28028	1.58401	7.52585e-11	1.3253e-07		1.15488	0.9352	1.42617	0.181007	1		1.43757	1.29669	1.59375	5.29691e-12	9.32786e-09		1.57345	1.15396	2.14542	0.00416716	1		1.69673	1.49113	1.93069	1.03704e-15	1.82623e-12		1.58629	1.20675	2.08519	0.000943187	1		1.86619	1.43612	2.42506	3.03919e-06	0.00535202		2.23289	1.91326	2.60591	2.16534e-24	3.81316e-21
ADVP	1.03392	0.94374	1.13272	0.473714	1		0.921635	0.772119	1.1001	0.366206	1		1.02992	0.942601	1.12533	0.514236	1		1.12686	0.824103	1.54085	0.454364	1		0.99525	0.891261	1.11137	0.932612	1		0.973388	0.753788	1.25696	0.836187	1		1.06761	0.852217	1.33744	0.569323	1		1.05465	0.921107	1.20755	0.441121	1
AFP	0.915195	0.833305	1.00513	0.0638879	1		0.959372	0.802039	1.14757	0.649942	1		0.93147	0.850574	1.02006	0.125638	1		0.8062	0.564918	1.15054	0.235147	1		0.900353	0.804887	1.00714	0.0664271	1		1.00409	0.746552	1.35047	0.978466	1		0.867529	0.68588	1.09729	0.235823	1		0.861462	0.751985	0.986878	0.0315166	1
AGER	0.945691	0.867557	1.03086	0.204381	1		0.859172	0.72122	1.02351	0.0891743	1		0.951298	0.874966	1.03429	0.24201	1		0.661269	0.480796	0.909484	0.0109759	1		0.98093	0.883406	1.08922	0.718554	1		0.972675	0.749699	1.26197	0.834797	1		0.99008	0.801889	1.22244	0.926151	1		1.0925	0.967071	1.23419	0.155072	1
AGR2	1.17755	1.08498	1.27802	9.14024e-05	0.16096		1.19171	1.01584	1.39803	0.0313254	1		1.19313	1.10199	1.29181	1.32775e-05	0.0233817		1.64007	1.2237	2.19813	0.000929449	1		1.2283	1.1158	1.35215	2.72155e-05	0.0479265		1.13449	0.880419	1.46188	0.329332	1		1.3162	1.08117	1.60233	0.00618855	1		1.31922	1.17651	1.47923	2.10724e-06	0.00371085
AGR3	1.12548	1.0385	1.21975	0.00396855	1		1.12865	0.964011	1.3214	0.132483	1		1.14057	1.05543	1.23258	0.000890539	1		1.26183	0.956455	1.66471	0.0999546	1		1.1457	1.04008	1.26206	0.00584721	1		0.990044	0.772564	1.26875	0.936977	1		1.36736	1.14073	1.63901	0.000714201	1		1.22887	1.09734	1.37616	0.000359247	0.632634
AGRN	1.20624	1.11816	1.30126	1.25468e-06	0.00220949		1.19901	1.02283	1.40555	0.0251995	1		1.22413	1.13843	1.31629	4.74132e-08	8.34946e-05		1.56952	1.29177	1.90699	5.71983e-06	0.0100726		1.34775	1.23897	1.46607	3.63391e-12	6.39932e-09		1.41007	1.14708	1.73335	0.00110275	1		1.45032	1.24464	1.68999	1.89231e-06	0.00333235		1.48468	1.36307	1.61713	1.25492e-19	2.20991e-16
AGRP	1.14989	1.03962	1.27185	0.00661693	1		1.26927	1.04115	1.54737	0.0183256	1		1.17046	1.06139	1.29072	0.00161093	1		1.29542	0.927889	1.80854	0.128415	1		1.28115	1.13536	1.44566	5.8295e-05	0.102658		1.27266	0.958202	1.69031	0.0958862	1		1.23551	0.963839	1.58375	0.0950617	1		1.36164	1.19092	1.55682	6.28554e-06	0.0110688
AGXT	1.07409	0.990091	1.16521	0.0853776	1		0.994344	0.845917	1.16881	0.945172	1		1.07816	0.996282	1.16678	0.0618229	1		1.40689	1.08865	1.81817	0.00907631	1		1.02917	0.932234	1.13618	0.568927	1		0.949575	0.753971	1.19592	0.660184	1		1.03143	0.84514	1.25877	0.76078	1		1.03787	0.923142	1.16685	0.534007	1
AHCY	1.09174	1.00282	1.18855	0.0428742	1		0.930926	0.781681	1.10867	0.422048	1		1.08889	1.0026	1.18261	0.0432179	1		0.938377	0.692931	1.27076	0.680978	1		1.0192	0.917896	1.13169	0.721778	1		1.18958	0.918451	1.54074	0.188371	1		0.9746	0.787632	1.20595	0.812852	1		1.05951	0.934585	1.20114	0.36647	1
AHSP	1.05976	0.973049	1.15419	0.182638	1		0.994327	0.846382	1.16813	0.944821	1		1.02801	0.94625	1.11684	0.513526	1		1.21777	0.894712	1.65746	0.210335	1		0.995111	0.899426	1.10098	0.924299	1		0.903326	0.707284	1.15371	0.41534	1		0.80458	0.651503	0.993624	0.0434446	1		1.00047	0.884711	1.13136	0.994086	1
AIF1	1.13357	1.0399	1.23569	0.00438566	1		1.09378	0.920405	1.29982	0.308658	1		1.12634	1.03576	1.22484	0.00541279	1		1.24911	0.921449	1.69329	0.151866	1		1.07012	0.96312	1.189	0.207355	1		1.24047	0.962206	1.59921	0.0963669	1		1.1438	0.923708	1.41633	0.217879	1		1.12569	0.992428	1.27685	0.0655094	1
AIFM1	1.05882	0.975555	1.14918	0.171398	1		0.988486	0.835204	1.1699	0.892845	1		1.05634	0.975487	1.14389	0.17731	1		1.16559	0.87656	1.54991	0.291952	1		1.00636	0.908481	1.11477	0.903403	1		0.995946	0.786013	1.26195	0.973168	1		0.934622	0.759552	1.15004	0.522868	1		1.05409	0.932617	1.1914	0.399056	1
AK1	1.11193	1.02542	1.20572	0.0102414	1		1.05449	0.902671	1.23185	0.503507	1		1.08729	1.00474	1.17661	0.0377544	1		1.18426	0.890237	1.57538	0.245449	1		1.05791	0.96094	1.16467	0.25108	1		1.02318	0.806199	1.29857	0.850506	1		0.792867	0.644612	0.97522	0.0279787	1		1.03838	0.924034	1.16688	0.526912	1
AKR1B1	1.05825	0.977392	1.1458	0.162674	1		1.13036	0.966038	1.32264	0.126291	1		1.05025	0.971959	1.13486	0.214801	1		0.949597	0.703822	1.2812	0.735033	1		1.06958	0.969971	1.17942	0.177439	1		1.22615	0.970009	1.54993	0.0881372	1		0.935204	0.759401	1.15171	0.528336	1		1.03084	0.913509	1.16324	0.62223	1
AKR1C4	0.987809	0.905787	1.07726	0.781516	1		1.0941	0.943818	1.26832	0.232871	1		0.976129	0.896711	1.06258	0.57682	1		1.23377	0.989954	1.53764	0.0614674	1		1.0158	0.919433	1.12227	0.757848	1		0.910992	0.693423	1.19683	0.50315	1		0.858274	0.683311	1.07804	0.188855	1		1.02385	0.908635	1.15368	0.698751	1
AKT1S1	1.10181	1.01486	1.1962	0.0207861	1		1.08902	0.923274	1.28452	0.311378	1		1.09533	1.0113	1.18634	0.0253531	1		1.06262	0.789429	1.43036	0.688719	1		1.08252	0.978938	1.19706	0.122305	1		1.17216	0.918548	1.4958	0.201605	1		0.988021	0.805183	1.21238	0.908108	1		1.07592	0.95256	1.21526	0.238891	1
AKT3	1.04264	0.957584	1.13526	0.336159	1		1.07448	0.903456	1.27788	0.416697	1		1.05521	0.971654	1.14596	0.201666	1		0.847121	0.614584	1.16764	0.310886	1		1.02796	0.925702	1.1415	0.606007	1		1.25285	0.960159	1.63477	0.09681	1		1.02318	0.826629	1.26646	0.833253	1		1.0235	0.902207	1.16109	0.718194	1
Ala	1.14336	1.06091	1.23222	0.000450694	0.793672		1.18507	1.01887	1.37838	0.0276319	1		1.1411	1.06076	1.22754	0.000395012	0.695616		1.41332	1.11067	1.79843	0.0048966	1		1.16346	1.06131	1.27544	0.00124104	1		1.06104	0.835171	1.34799	0.627582	1		1.25097	1.03928	1.50576	0.0179142	1		1.21659	1.09009	1.35778	0.000465398	0.819565
Alb.BBC	1.03261	0.948652	1.124	0.458284	1		1.09168	0.927626	1.28476	0.291062	1		1.03421	0.952368	1.12308	0.423906	1		0.926217	0.69178	1.2401	0.606719	1		1.09228	0.987983	1.2076	0.0847279	1		0.996175	0.778462	1.27478	0.975703	1		1.14103	0.920809	1.41392	0.227854	1		1.05547	0.934004	1.19272	0.386801	1
Alb.NMR	0.975538	0.895925	1.06223	0.568557	1		1.05528	0.892741	1.24741	0.528368	1		0.97467	0.897473	1.05851	0.542256	1		0.801941	0.590834	1.08848	0.156752	1		0.933932	0.843675	1.03384	0.187455	1		1.25367	0.969395	1.6213	0.0848716	1		1.03078	0.837357	1.26889	0.774922	1		0.885773	0.783814	1.001	0.0518905	1
ALCAM	0.923757	0.849369	1.00466	0.064105	1		0.864518	0.73575	1.01582	0.0768575	1		0.922637	0.850455	1.00094	0.0527115	1		1.10493	0.868523	1.4057	0.416566	1		0.971217	0.878373	1.07388	0.568886	1		1.02593	0.83773	1.25641	0.804447	1		0.917226	0.749275	1.12283	0.402417	1		1.05098	0.93282	1.18411	0.413849	1
ALDH1A1	1.07733	0.99885	1.16198	0.0535841	1		0.900927	0.776134	1.04579	0.17022	1		1.05232	0.977267	1.13313	0.176748	1		1.28923	1.03624	1.60398	0.0226402	1		0.95147	0.864973	1.04662	0.306297	1		0.74982	0.603049	0.932312	0.00958028	1		0.816326	0.67709	0.984194	0.0334217	1		0.978994	0.875203	1.09509	0.710426	1
ALDH3A1	1.07362	0.998794	1.15406	0.0539471	1		1.07862	0.936919	1.24174	0.292245	1		1.07547	1.00272	1.15349	0.0417526	1		1.42946	1.18467	1.72483	0.000192751	0.339434		1.02152	0.933582	1.11773	0.642976	1		0.973146	0.78366	1.20845	0.805394	1		1.11559	0.940914	1.32269	0.208031	1		1.04539	0.940787	1.16162	0.409247	1
ALP	0.978967	0.91478	1.04766	0.538959	1		0.922396	0.808636	1.05216	0.229023	1		0.979809	0.917249	1.04664	0.544562	1		1.11533	0.933991	1.33187	0.227947	1		0.937305	0.86468	1.01603	0.115599	1		0.939261	0.801614	1.10054	0.438311	1		0.932626	0.783776	1.10974	0.431725	1		0.972533	0.889334	1.06352	0.541606	1
ALPP	1.03791	0.935789	1.15117	0.481376	1		1.11857	0.898043	1.39326	0.317232	1		1.0452	0.94571	1.15517	0.386339	1		1.33195	0.984981	1.80113	0.062644	1		1.00145	0.880038	1.13961	0.982488	1		1.0518	0.79481	1.39188	0.723849	1		1.34455	1.04667	1.7272	0.020503	1		1.01472	0.869656	1.18397	0.852758	1
ALT	0.981232	0.918173	1.04862	0.57612	1		0.905161	0.799189	1.02518	0.116767	1		0.968703	0.907053	1.03454	0.343248	1		1.19379	1.06456	1.33872	0.00244425	1		0.894464	0.824489	0.970378	0.00728572	1		0.884741	0.737811	1.06093	0.186285	1		0.906667	0.773681	1.06251	0.226	1		0.891665	0.807332	0.984808	0.0236979	1
AMBN	0.961114	0.879459	1.05035	0.381264	1		0.905063	0.737156	1.11121	0.340708	1		0.953016	0.873557	1.0397	0.27862	1		1.06789	0.773307	1.47468	0.69	1		0.979393	0.879488	1.09065	0.704459	1		1.01635	0.763709	1.35257	0.911435	1		0.969659	0.772616	1.21696	0.790364	1		0.976284	0.860857	1.10719	0.7085	1
AMBP	1.27557	1.17073	1.38979	2.66294e-08	4.68944e-05		1.32749	1.12448	1.56715	0.000821433	1		1.2866	1.184	1.39808	2.78697e-09	4.90786e-06		1.11261	0.826152	1.4984	0.482305	1		1.5033	1.36398	1.65685	2.10687e-16	3.7102e-13		1.57842	1.24324	2.00395	0.000178401	0.314165		1.50637	1.23427	1.83847	5.56151e-05	0.0979381		1.73801	1.56583	1.92911	2.9041e-25	5.11412e-22
AMFR	1.02646	0.947691	1.11178	0.521448	1		0.897108	0.756699	1.06357	0.211189	1		1.02489	0.948166	1.10782	0.535738	1		0.902587	0.667221	1.22098	0.506147	1		1.06526	0.972464	1.1669	0.173985	1		1.03318	0.822864	1.29726	0.77862	1		1.09672	0.914125	1.3158	0.320386	1		1.1709	1.05782	1.29607	0.00232944	1
AMIGO2	1.00954	0.930369	1.09545	0.81975	1		1.03118	0.874677	1.21569	0.714648	1		0.996884	0.920826	1.07922	0.938574	1		1.16862	0.884599	1.54383	0.272702	1		0.988514	0.8943	1.09265	0.821145	1		1.23528	0.986994	1.54602	0.0649429	1		0.996069	0.81001	1.22487	0.970219	1		0.991438	0.878578	1.1188	0.889088	1
AMN	1.02179	0.940102	1.11058	0.61211	1		1.11566	0.944411	1.31797	0.197989	1		1.03001	0.950197	1.11654	0.472374	1		1.21115	0.898038	1.63343	0.209368	1		1.10687	1.00121	1.22369	0.0473034	1		1.05753	0.82557	1.35466	0.657942	1		1.12002	0.917374	1.36744	0.26566	1		1.09572	0.972193	1.23495	0.134158	1
AMY2A	0.874634	0.8057	0.949465	0.0013834	1		0.957483	0.809367	1.1327	0.612352	1		0.879033	0.811735	0.95191	0.00150967	1		1.02477	0.770636	1.36271	0.866383	1		1.01928	0.921913	1.12692	0.709333	1		0.897067	0.707433	1.13753	0.369995	1		0.932851	0.760303	1.14456	0.505336	1		1.10296	0.979544	1.24193	0.105527	1
AMY2B	0.867178	0.79855	0.941703	0.000704191	1		0.925578	0.782406	1.09495	0.367045	1		0.869667	0.802797	0.942108	0.00062415	1		0.987296	0.740557	1.31624	0.930561	1		1.00795	0.911859	1.11417	0.876887	1		0.861185	0.676682	1.09599	0.224415	1		0.890142	0.724401	1.0938	0.268267	1		1.09448	0.972637	1.23158	0.133811	1
ANG	1.0576	0.974646	1.14762	0.17902	1		1.15928	0.983844	1.36599	0.0774897	1		1.07797	0.996008	1.16667	0.0627652	1		1.13489	0.895236	1.43871	0.295758	1		1.28658	1.17264	1.41159	1.00271e-07	0.000176577		1.08852	0.892443	1.32767	0.402584	1		1.19842	0.983279	1.46062	0.0729783	1		1.4378	1.29921	1.59116	2.18845e-12	3.85386e-09
ANGPT1	0.988604	0.905328	1.07954	0.798493	1		1.03946	0.868574	1.24398	0.672751	1		0.995203	0.913621	1.08407	0.912262	1		1.0436	0.749711	1.4527	0.800331	1		0.953892	0.858619	1.05974	0.379258	1		1.0098	0.767174	1.32916	0.944537	1		0.909836	0.727949	1.13717	0.406329	1		0.88546	0.780754	1.00421	0.0581476	1
ANGPT2	1.26517	1.16317	1.37611	4.14676e-08	7.30245e-05		0.922236	0.769775	1.10489	0.379905	1		1.28306	1.18331	1.39121	1.57357e-09	2.77105e-06		1.4268	1.10499	1.84234	0.00641894	1		1.23367	1.11255	1.36798	6.81245e-05	0.119967		1.54032	1.22352	1.93915	0.000235823	0.415284		1.58531	1.30814	1.92121	2.60792e-06	0.00459254		1.36352	1.20886	1.53797	4.46767e-07	0.000786757
ANGPTL1	0.980745	0.900526	1.06811	0.655192	1		1.06563	0.89735	1.26547	0.468521	1		0.989978	0.911288	1.07546	0.8116	1		1.3748	1.02165	1.85003	0.035608	1		1.01117	0.910072	1.12351	0.836202	1		1.02712	0.8021	1.31526	0.832041	1		1.103	0.890876	1.36564	0.368308	1		1.02966	0.907165	1.1687	0.651045	1
ANGPTL2	1.15146	1.05319	1.25891	0.00194509	1		1.27945	1.06191	1.54155	0.00954803	1		1.15916	1.06303	1.26398	0.000826433	1		1.34422	1.00169	1.80388	0.0486981	1		1.20934	1.0825	1.35104	0.000773234	1		1.15722	0.905675	1.47863	0.242923	1		1.24579	0.999839	1.55224	0.0501642	1		1.14378	1.0016	1.30614	0.0473064	1
ANGPTL3	0.911005	0.830522	0.999287	0.0482544	1		0.955341	0.801113	1.13926	0.611031	1		0.926602	0.84701	1.01367	0.0961915	1		1.41105	1.06523	1.86916	0.0163723	1		0.99448	0.892079	1.10864	0.920475	1		1.33981	1.09923	1.63304	0.00376832	1		1.075	0.85467	1.35213	0.536559	1		1.01434	0.890155	1.15586	0.830748	1
ANGPTL4	1.07772	0.983591	1.18087	0.108451	1		1.10564	0.917535	1.33231	0.291212	1		1.09603	1.00307	1.19761	0.0425878	1		1.37097	1.03552	1.81507	0.027537	1		1.42337	1.27492	1.58911	3.34099e-10	5.88347e-07		1.62596	1.27312	2.07659	9.83365e-05	0.173171		1.35758	1.08223	1.70299	0.00821047	1		1.57104	1.37946	1.78924	9.87995e-12	1.73986e-08
ANGPTL7	1.17203	1.07946	1.27253	0.000155955	0.274636		1.05514	0.889059	1.25224	0.539059	1		1.16474	1.07493	1.26205	0.000195339	0.343992		1.30422	0.994325	1.71071	0.0549992	1		1.23575	1.11915	1.36449	2.83619e-05	0.0499453		1.22159	0.967125	1.543	0.0930541	1		1.26649	1.03342	1.55212	0.022799	1		1.37735	1.22684	1.54633	5.87565e-08	0.00010347
ANKRD54	1.03399	0.961245	1.11224	0.369169	1		0.904224	0.785481	1.04092	0.161011	1		1.03375	0.963039	1.10965	0.358532	1		1.15314	0.888811	1.49608	0.283423	1		0.979066	0.89814	1.06728	0.630773	1		0.922955	0.740483	1.15039	0.475611	1		0.938192	0.781352	1.12651	0.494232	1		1.01194	0.913428	1.12109	0.820255	1
ANPEP	0.971772	0.892441	1.05815	0.509886	1		1.05986	0.893744	1.25684	0.503879	1		0.961604	0.884802	1.04507	0.356568	1		1.24247	0.930192	1.65957	0.141559	1		1.07309	0.972018	1.18467	0.162213	1		1.33267	1.08615	1.63514	0.00592544	1		0.788443	0.628006	0.989866	0.0405844	1		1.06666	0.947671	1.20059	0.284908	1
ANXA10	1.11637	1.03396	1.20534	0.00490073	1		1.11216	0.955185	1.29492	0.170886	1		1.12658	1.04631	1.21301	0.00157598	1		0.925558	0.669994	1.2786	0.638901	1		1.10239	1.00423	1.21013	0.0404841	1		0.961889	0.742305	1.24643	0.768843	1		1.20469	1.00374	1.44588	0.0454913	1		1.12873	1.01033	1.26101	0.0322089	1
ANXA11	1.0556	0.967673	1.15151	0.222692	1		1.06636	0.893461	1.27273	0.476529	1		1.04301	0.958979	1.13441	0.325793	1		0.928383	0.681668	1.26439	0.637281	1		1.0817	0.971486	1.20441	0.152041	1		1.31751	0.977165	1.77639	0.0705292	1		0.933164	0.756838	1.15057	0.517389	1		1.08952	0.956914	1.24051	0.195365	1
ANXA3	1.07474	0.988323	1.16871	0.0919191	1		1.14646	0.965187	1.36177	0.119593	1		1.06667	0.983243	1.15718	0.120354	1		1.02198	0.747997	1.39632	0.891392	1		1.08808	0.982007	1.2056	0.106736	1		1.39505	1.07026	1.8184	0.0138117	1		0.918873	0.741966	1.13796	0.438063	1		1.09197	0.965303	1.23525	0.161924	1
ANXA4	1.03048	0.947458	1.12078	0.483551	1		1.08554	0.915199	1.28758	0.345954	1		1.02907	0.948387	1.11661	0.49155	1		0.96477	0.70891	1.31298	0.819558	1		1.05419	0.951299	1.1682	0.313878	1		1.34058	1.03554	1.73548	0.0260733	1		0.948227	0.765793	1.17412	0.625819	1		1.05669	0.933067	1.19669	0.38504	1
ANXA5	1.09361	1.0062	1.18861	0.0352633	1		1.27772	1.0938	1.49256	0.00199723	1		1.10391	1.01853	1.19646	0.0160843	1		1.39796	1.07826	1.81247	0.0114485	1		1.20245	1.09288	1.32301	0.000155552	0.273928		1.34708	1.08836	1.66729	0.00617766	1		1.23822	1.01957	1.50377	0.031125	1		1.26545	1.13412	1.41199	2.53805e-05	0.0446951
AOC1	0.999969	0.918222	1.08899	0.999431	1		1.07406	0.910429	1.2671	0.396877	1		0.996143	0.916649	1.08253	0.927432	1		1.06271	0.768329	1.46988	0.713223	1		1.03954	0.940407	1.14913	0.448213	1		0.849363	0.599159	1.20405	0.359128	1		0.989998	0.789488	1.24143	0.930627	1		1.04785	0.931577	1.17864	0.436016	1
AOC3	1.02464	0.938515	1.11868	0.586808	1		1.24999	1.06767	1.46345	0.00553608	1		1.02422	0.940361	1.11555	0.582985	1		1.1482	0.88823	1.48427	0.291376	1		1.12631	1.0149	1.24996	0.0252047	1		1.4683	1.21073	1.78067	9.49538e-05	0.167214		1.10607	0.888534	1.37687	0.366907	1		1.07152	0.943984	1.21628	0.285347	1
APBB1IP	1.08675	0.999983	1.18105	0.0500429	1		1.14712	0.983032	1.33859	0.0813852	1		1.07718	0.993162	1.1683	0.0727519	1		1.00646	0.743165	1.36305	0.966788	1		1.0945	0.990566	1.20935	0.0760956	1		1.11551	0.873455	1.42464	0.381094	1		0.928643	0.73894	1.16705	0.525433	1		1.11366	0.989447	1.25347	0.0743962	1
APEX1	1.13264	1.04216	1.23098	0.00336527	1		1.17146	0.987567	1.38961	0.069308	1		1.12239	1.03512	1.21702	0.00517889	1		1.04318	0.753224	1.44475	0.799182	1		1.12769	1.01809	1.24909	0.0212453	1		1.17946	0.901217	1.5436	0.229231	1		0.950177	0.761962	1.18488	0.649997	1		1.14566	1.01434	1.29398	0.0285812	1
APLP1	0.884713	0.809248	0.967214	0.00708491	1		1.00441	0.842786	1.19703	0.960807	1		0.886186	0.812808	0.966189	0.00614419	1		1.11326	0.829002	1.495	0.475661	1		1.00278	0.901465	1.11549	0.95919	1		1.04953	0.819414	1.34426	0.701862	1		0.933308	0.74707	1.16597	0.543327	1		0.965035	0.847235	1.09921	0.592067	1
ApoA	1.0047	0.854528	1.18127	0.95472	1		1.08772	0.783015	1.51101	0.61608	1		1.00817	0.861156	1.18027	0.919447	1		0.967263	0.676548	1.3829	0.855191	1		1.05188	0.861716	1.28402	0.619073	1		1.6387	1.24894	2.15009	0.000365049	0.642851		1.21801	0.808526	1.83488	0.345503	1		1.00967	0.793498	1.28474	0.937572	1
ApoA1	1.06841	0.931963	1.22483	0.342513	1		1.04763	0.794556	1.38131	0.741529	1		1.06671	0.934072	1.21819	0.340445	1		1.46614	1.06529	2.01784	0.0188683	1		1.00382	0.847482	1.18899	0.964814	1		1.23497	0.936413	1.62871	0.134993	1		1.1228	0.794152	1.58746	0.512114	1		0.929826	0.756084	1.14349	0.490556	1
ApoB.ApoA1.ratio	0.898065	0.802905	1.0045	0.059919	1		0.943617	0.750784	1.18598	0.618782	1		0.895432	0.803367	0.998047	0.0460075	1		0.92658	0.665246	1.29058	0.651939	1		0.921017	0.805478	1.05313	0.228947	1		0.729455	0.544389	0.977434	0.0346116	1		0.846404	0.646945	1.10736	0.223892	1		0.949155	0.808492	1.11429	0.523702	1
APOH	1.09073	1.00835	1.17985	0.0302047	1		1.17394	1.01092	1.36324	0.0355143	1		1.08746	1.00746	1.17381	0.0315087	1		0.880261	0.633725	1.22271	0.446829	1		1.24941	1.14482	1.36355	5.96732e-07	0.00105084		1.18793	0.940298	1.50078	0.148774	1		1.12118	0.922877	1.36209	0.249408	1		1.29668	1.1696	1.43757	7.93977e-07	0.00139819
APOM	0.854074	0.776516	0.939379	0.00116427	1		1.1799	0.983351	1.41573	0.0751732	1		0.859348	0.783265	0.942821	0.00135118	1		1.09892	0.825997	1.46203	0.51724	1		1.00619	0.898178	1.12719	0.915155	1		1.08655	0.868698	1.35905	0.467169	1		0.866509	0.686972	1.09297	0.226451	1		0.927023	0.808013	1.06356	0.279716	1
APP	1.01894	0.935886	1.10937	0.665339	1		1.06446	0.896618	1.26372	0.475527	1		1.02401	0.942906	1.11209	0.573054	1		1.0425	0.766323	1.41821	0.790963	1		0.95146	0.858749	1.05418	0.34147	1		1.03054	0.800978	1.32588	0.815028	1		0.912153	0.733661	1.13407	0.407897	1		0.9089	0.802982	1.02879	0.130781	1
APRT	1.12523	1.03317	1.2255	0.0067446	1		1.07336	0.907317	1.26979	0.409003	1		1.11681	1.02805	1.21324	0.00892828	1		0.962536	0.711928	1.30136	0.804022	1		1.1166	1.00757	1.23743	0.0353823	1		1.45018	1.11466	1.88668	0.00563006	1		0.983863	0.800643	1.20901	0.877029	1		1.15913	1.02306	1.31329	0.0204565	1
AREG	1.12836	1.04305	1.22066	0.00260588	1		1.30044	1.1336	1.49184	0.000176799	0.311343		1.12117	1.03814	1.21083	0.00357241	1		1.4192	1.11456	1.80712	0.00451489	1		1.34484	1.23421	1.46539	1.33811e-11	2.3564e-08		1.0588	0.84782	1.32229	0.614283	1		1.20707	0.992002	1.46875	0.0601362	1		1.41897	1.28211	1.57043	1.35635e-11	2.38853e-08
ARG1	0.982627	0.904361	1.06767	0.678978	1		0.929401	0.790985	1.09204	0.373532	1		0.95432	0.880383	1.03447	0.25578	1		1.09226	0.803933	1.48398	0.572527	1		0.92326	0.835198	1.02061	0.118484	1		0.827296	0.642094	1.06592	0.142566	1		0.773203	0.634328	0.942484	0.0108823	1		0.936941	0.831024	1.05636	0.28723	1
ARHGAP1	0.994858	0.911626	1.08569	0.907935	1		1.00243	0.840791	1.19514	0.978433	1		0.986349	0.906278	1.07349	0.750326	1		0.838348	0.607178	1.15753	0.284063	1		0.954797	0.857885	1.06266	0.396945	1		1.11741	0.846175	1.47558	0.433884	1		0.900048	0.723607	1.11951	0.344185	1		0.948037	0.833975	1.0777	0.414562	1
ARHGAP25	1.04474	0.960484	1.13638	0.307632	1		0.959443	0.800839	1.14946	0.653361	1		1.03543	0.953917	1.1239	0.405302	1		0.919919	0.663777	1.2749	0.616147	1		0.970206	0.871223	1.08043	0.581696	1		1.25847	0.978589	1.61841	0.0732363	1		1.10114	0.894781	1.3551	0.36283	1		0.995588	0.875823	1.13173	0.946091	1
ARHGEF12	1.0853	0.998824	1.17926	0.0533307	1		1.03868	0.878042	1.2287	0.657971	1		1.08779	1.00349	1.17916	0.0408791	1		0.946402	0.708986	1.26332	0.708532	1		1.0152	0.916465	1.12456	0.772653	1		1.12769	0.87917	1.44646	0.344087	1		1.17085	0.950845	1.44176	0.137454	1		1.0253	0.905785	1.16058	0.692782	1
ARID4B	0.970348	0.88552	1.0633	0.518986	1		0.913381	0.749011	1.11382	0.370757	1		0.976149	0.894014	1.06583	0.590351	1		0.681118	0.438567	1.05782	0.0873107	1		0.969938	0.867787	1.08411	0.590866	1		0.908988	0.670763	1.23182	0.538293	1		0.977122	0.779463	1.2249	0.840926	1		0.97522	0.852944	1.11503	0.71354	1
ARNT	0.957553	0.874864	1.04806	0.346541	1		0.835854	0.685222	1.0196	0.0769706	1		0.968497	0.887874	1.05644	0.4704	1		1.15281	0.905764	1.46724	0.247822	1		0.944872	0.845789	1.05556	0.315729	1		1.20046	0.963026	1.49643	0.104179	1		0.988802	0.791444	1.23537	0.921025	1		0.944325	0.826274	1.07924	0.400476	1
ARSA	1.05714	0.97418	1.14717	0.182644	1		1.07962	0.91715	1.27088	0.357216	1		1.06753	0.986279	1.15547	0.105682	1		0.949393	0.712752	1.2646	0.722555	1		0.994321	0.897379	1.10173	0.913343	1		1.10731	0.881246	1.39138	0.381608	1		1.16515	0.952323	1.42553	0.137468	1		1.00509	0.888202	1.13736	0.935871	1
ARSB	1.07741	0.992881	1.16913	0.0736787	1		0.988259	0.832287	1.17346	0.892801	1		1.08091	0.998549	1.17006	0.0543429	1		1.07882	0.798081	1.45831	0.621769	1		1.01628	0.916944	1.12638	0.758264	1		1.13012	0.878875	1.4532	0.34031	1		0.977242	0.790978	1.20737	0.831031	1		1.01208	0.893111	1.14689	0.85075	1
ART3	0.927887	0.851797	1.01077	0.0864312	1		1.0357	0.872962	1.22878	0.687522	1		0.944311	0.869061	1.02608	0.176244	1		0.984806	0.733322	1.32253	0.918935	1		1.20444	1.09267	1.32765	0.000181387	0.319422		1.22736	0.973765	1.547	0.0827633	1		1.17176	0.955833	1.43647	0.127182	1		1.44436	1.30468	1.59899	1.38671e-12	2.44201e-09
ARTN	0.99713	0.919835	1.08092	0.944335	1		0.712108	0.573329	0.88448	0.00214103	1		0.994588	0.919132	1.07624	0.892768	1		0.638439	0.413612	0.985474	0.042758	1		0.93861	0.847971	1.03894	0.221419	1		0.905227	0.688515	1.19015	0.475746	1		0.912858	0.737003	1.13067	0.403656	1		0.976757	0.872107	1.09397	0.684206	1
ASAH2	1.0228	0.931379	1.12319	0.637017	1		0.92475	0.770852	1.10937	0.399581	1		1.04221	0.950888	1.14231	0.376867	1		0.997694	0.751265	1.32496	0.987276	1		1.01659	0.90659	1.13994	0.778229	1		0.858673	0.689465	1.06941	0.1736	1		1.15281	0.897315	1.48105	0.26596	1		0.988161	0.865565	1.12812	0.860125	1
ASGR1	1.47051	1.36138	1.58839	1.11254e-22	1.95919e-19		1.22743	1.04888	1.43637	0.0106178	1		1.4832	1.37708	1.59751	2.29183e-25	4.03591e-22		1.28471	0.988076	1.67039	0.0614221	1		1.41177	1.30135	1.53157	1.05024e-16	1.84948e-13		1.65183	1.39217	1.95993	8.82996e-09	1.55496e-05		1.57062	1.34809	1.82989	6.96959e-09	1.22734e-05		1.61014	1.47118	1.76222	4.46427e-25	7.86158e-22
AST	0.957115	0.878148	1.04318	0.31843	1		0.82178	0.68871	0.980561	0.0294209	1		0.944267	0.866792	1.02867	0.189212	1		1.12829	1.0596	1.20143	0.000165506	0.291456		0.865987	0.774963	0.967702	0.011103	1		0.87157	0.676537	1.12283	0.287507	1		0.869884	0.699407	1.08191	0.21037	1		0.892074	0.782991	1.01635	0.0861202	1
ATF2	0.95669	0.88245	1.03718	0.282689	1		1.09463	0.976642	1.22686	0.12023	1		0.961855	0.891364	1.03792	0.316574	1		0.576978	0.325271	1.02346	0.0600148	1		1.02966	0.946702	1.11988	0.495277	1		0.970206	0.828031	1.13679	0.708302	1		0.992579	0.857679	1.1487	0.920386	1		1.01654	0.9257	1.11629	0.731283	1
ATG4A	1.11397	1.02818	1.20692	0.00830016	1		1.07365	0.918828	1.25455	0.371092	1		1.0971	1.01463	1.18627	0.0201036	1		1.23167	0.932763	1.62635	0.141774	1		1.03167	0.937099	1.13579	0.525015	1		0.995544	0.780123	1.27045	0.971366	1		0.865014	0.705748	1.06022	0.162488	1		1.029	0.916397	1.15543	0.628802	1
ATOX1	1.08894	0.997122	1.18922	0.0579776	1		1.06319	0.889302	1.27109	0.50127	1		1.09334	1.00363	1.19108	0.0410557	1		0.897853	0.660288	1.22089	0.491974	1		1.02604	0.920756	1.14337	0.641627	1		1.27862	0.973647	1.67911	0.0770775	1		1.15271	0.922631	1.44016	0.2109	1		1.03655	0.909348	1.18155	0.590955	1
ATP5IF1	1.10062	1.01076	1.19848	0.0273626	1		1.08659	0.913772	1.29209	0.347398	1		1.0936	1.00678	1.1879	0.0339925	1		1.0474	0.761746	1.44016	0.775637	1		1.08963	0.98187	1.20921	0.106177	1		1.11601	0.856555	1.45406	0.416186	1		0.937589	0.760875	1.15534	0.545305	1		1.13597	1.00106	1.28906	0.0481044	1
ATP5PO	0.971651	0.890869	1.05976	0.516091	1		0.987168	0.830871	1.17287	0.883241	1		0.976165	0.897551	1.06166	0.573331	1		1.03392	0.762731	1.40152	0.82985	1		0.923236	0.830009	1.02694	0.141395	1		0.898948	0.677767	1.19231	0.459716	1		1.13193	0.948572	1.35074	0.169306	1		0.947468	0.834461	1.07578	0.404983	1
ATP6AP2	1.08025	0.997312	1.17009	0.0582312	1		1.19743	1.03842	1.38078	0.0131866	1		1.0789	0.998383	1.1659	0.0549701	1		1.12397	0.831136	1.51997	0.447912	1		1.09689	0.996189	1.20778	0.0597984	1		1.08331	0.826769	1.41944	0.56169	1		0.94488	0.741563	1.20394	0.646497	1		1.12681	1.00948	1.25779	0.0333283	1
ATP6V1D	1.00072	0.921469	1.0868	0.986281	1		1.07106	0.910878	1.2594	0.406221	1		0.986846	0.908915	1.07146	0.752387	1		0.752984	0.525006	1.07996	0.12309	1		0.942439	0.845343	1.05069	0.28521	1		0.795605	0.592043	1.06916	0.129397	1		0.925829	0.73844	1.16077	0.504185	1		0.929839	0.815663	1.06	0.276463	1
ATP6V1F	1.09859	1.0116	1.19306	0.025486	1		0.926075	0.777951	1.1024	0.387772	1		1.0931	1.00886	1.18437	0.0295855	1		1.2684	0.946453	1.69987	0.111476	1		1.04943	0.948104	1.16159	0.351682	1		1.16364	0.904969	1.49626	0.23739	1		0.936245	0.758343	1.15588	0.540073	1		1.09296	0.968791	1.23304	0.148546	1
ATXN10	1.02982	0.949227	1.11726	0.479709	1		1.0992	0.931006	1.29778	0.264304	1		1.02601	0.948102	1.11032	0.523925	1		0.806852	0.596447	1.09148	0.163871	1		1.02769	0.930393	1.13517	0.590375	1		1.04631	0.80335	1.36276	0.73701	1		0.980317	0.803304	1.19634	0.844884	1		1.00826	0.895007	1.13584	0.89239	1
AXIN1	1.08297	0.995443	1.17819	0.0637719	1		1.12149	0.94328	1.33336	0.194071	1		1.08866	1.00305	1.18157	0.0420657	1		0.942008	0.6919	1.28253	0.704342	1		1.07433	0.967057	1.19349	0.181603	1		1.30748	1.00259	1.70509	0.0478031	1		1.17111	0.947999	1.44674	0.14298	1		1.0908	0.96107	1.23804	0.178518	1
AXL	1.0456	0.963734	1.13442	0.283722	1		1.00987	0.855796	1.19169	0.907384	1		1.0377	0.958362	1.12361	0.361788	1		1.25722	0.954209	1.65645	0.103766	1		1.08562	0.985153	1.19633	0.0972987	1		1.152	0.922033	1.43933	0.212947	1		1.15511	0.949621	1.40507	0.149082	1		1.16239	1.04114	1.29776	0.00742377	1
AZU1	1.07001	0.986061	1.16111	0.104528	1		1.05342	0.895853	1.23871	0.528958	1		1.06234	0.981103	1.15031	0.136231	1		1.34508	1.04566	1.73023	0.0210255	1		1.06637	0.968171	1.17453	0.192323	1		0.986961	0.755214	1.28982	0.923428	1		0.886844	0.711767	1.10498	0.284502	1		1.06063	0.94373	1.19202	0.323165	1
B4GALT1	1.12789	1.04059	1.22251	0.00341022	1		1.28482	1.09761	1.50396	0.00181362	1		1.14737	1.06117	1.24057	0.000560459	0.986968		1.45472	1.12849	1.87526	0.00381564	1		1.39553	1.27274	1.53017	1.31789e-12	2.3208e-09		1.30447	1.0281	1.65515	0.0286627	1		1.35045	1.11696	1.63275	0.00192184	1		1.47164	1.32783	1.63101	1.77358e-13	3.12328e-10
B4GAT1	0.903688	0.826119	0.988542	0.026988	1		1.06353	0.883265	1.28058	0.515699	1		0.900436	0.825199	0.982532	0.0184796	1		1.02407	0.73914	1.41884	0.886302	1		1.03082	0.923125	1.15108	0.589772	1		1.06895	0.819703	1.39399	0.62254	1		0.856562	0.683414	1.07358	0.179014	1		1.05462	0.923868	1.20387	0.431036	1
BACH1	1.06725	0.980841	1.16127	0.130813	1		0.980259	0.822595	1.16814	0.82364	1		1.06569	0.981788	1.15676	0.128335	1		1.01406	0.742972	1.38405	0.929916	1		1.00442	0.903367	1.11677	0.935054	1		1.20186	0.926764	1.55861	0.165597	1		1.17589	0.9542	1.4491	0.128472	1		1.01386	0.892767	1.15139	0.831988	1
BAG3	1.02359	0.948435	1.10471	0.548959	1		0.915069	0.788579	1.06185	0.242258	1		1.03124	0.956764	1.11151	0.421196	1		1.06191	0.763956	1.47607	0.720705	1		1.00657	0.916103	1.10597	0.891594	1		0.983805	0.772657	1.25265	0.89462	1		1.16004	0.93885	1.43334	0.169009	1		1.22942	1.08315	1.39544	0.00139411	1
BAG6	1.12214	1.03441	1.2173	0.00552695	1		1.0427	0.88376	1.23022	0.620217	1		1.10913	1.02476	1.20044	0.0102936	1		1.02205	0.765764	1.3641	0.882296	1		0.998532	0.902189	1.10516	0.977354	1		1.02764	0.808063	1.30689	0.82406	1		1.01289	0.827551	1.23974	0.901128	1		1.01907	0.901547	1.15192	0.76248	1
BAIAP2	1.1565	1.06907	1.25109	0.000288904	0.508759		1.0784	0.922974	1.26001	0.341818	1		1.15565	1.07024	1.24788	0.000221642	0.390311		1.26604	0.969772	1.65281	0.0828596	1		1.18189	1.07533	1.299	0.000527127	0.92827		1.26498	1.01165	1.58175	0.0392489	1		1.15275	0.948071	1.40161	0.154069	1		1.17902	1.05537	1.31717	0.00357568	1
BAMBI	1.15198	1.06554	1.24543	0.000377781	0.665273		1.20541	1.03865	1.39895	0.0139268	1		1.17223	1.08798	1.26301	2.97134e-05	0.0523253		1.41053	1.12994	1.7608	0.00236935	1		1.28016	1.17671	1.3927	9.19444e-09	1.61914e-05		1.43929	1.20411	1.72039	6.31772e-05	0.111255		1.40107	1.20346	1.63111	1.37585e-05	0.0242288		1.38505	1.26535	1.51607	1.62574e-12	2.86293e-09
BANK1	1.09136	1.00134	1.18946	0.0465255	1		1.03248	0.868473	1.22746	0.717213	1		1.09861	1.01041	1.19452	0.0276353	1		0.971987	0.712515	1.32595	0.85768	1		1.06967	0.961734	1.18973	0.214581	1		1.38113	1.04862	1.81907	0.0215709	1		1.27839	1.02302	1.59751	0.030761	1		1.08957	0.958144	1.23903	0.19086	1
BAX	1.06137	0.977181	1.15281	0.157794	1		1.10092	0.93301	1.29905	0.254806	1		1.06347	0.9815	1.15229	0.132655	1		1.08463	0.802128	1.46664	0.597677	1		1.05924	0.956691	1.17277	0.267972	1		1.2708	0.987762	1.63494	0.062292	1		0.932952	0.759419	1.14614	0.508629	1		1.04734	0.927057	1.18323	0.45739	1
BC	1.08616	1.02332	1.15286	0.00656715	1		1.12591	1.02544	1.23622	0.0128906	1		1.08269	1.0211	1.14799	0.00783754	1		1.2323	1.08064	1.40523	0.00182398	1		1.06305	0.982694	1.14997	0.127349	1		1.11792	0.964572	1.29566	0.138652	1		1.06311	0.915859	1.23404	0.421083	1		1.0446	0.943406	1.15665	0.401285	1
BCAM	0.963217	0.887136	1.04582	0.371998	1		0.911335	0.771104	1.07707	0.276104	1		0.972617	0.89815	1.05326	0.494477	1		1.14285	0.885545	1.47492	0.304892	1		0.987151	0.893428	1.09071	0.799427	1		1.15353	0.959203	1.38723	0.129149	1		1.04987	0.868806	1.26867	0.614331	1		0.989984	0.878371	1.11578	0.868996	1
BCAN	0.781361	0.719254	0.848831	5.26408e-09	9.27004e-06		0.783732	0.665172	0.923424	0.00359137	1		0.781108	0.720846	0.846408	1.63153e-09	2.87313e-06		0.914406	0.680791	1.22818	0.552191	1		0.838066	0.758976	0.925399	0.000477659	0.841157		0.798298	0.628861	1.01339	0.0642077	1		0.741234	0.605588	0.907264	0.00368709	1		0.899783	0.797692	1.01494	0.0856766	1
BCL2L11	0.983692	0.899902	1.07528	0.717347	1		1.11118	0.913539	1.35158	0.291418	1		0.999621	0.916075	1.09079	0.99321	1		1.03867	0.742432	1.45311	0.824724	1		1.00283	0.897217	1.12087	0.960334	1		1.2251	0.90027	1.66714	0.19649	1		1.13702	0.891797	1.44967	0.300179	1		0.989169	0.867875	1.12741	0.870389	1
BCR	1.06768	0.981914	1.16095	0.125318	1		1.08529	0.91391	1.28881	0.350616	1		1.07133	0.987749	1.16198	0.0964018	1		0.924168	0.680803	1.25453	0.613029	1		1.03579	0.933144	1.14972	0.509018	1		1.13121	0.872559	1.46652	0.351972	1		1.17891	0.95595	1.45388	0.123847	1		1.0395	0.916515	1.17898	0.546511	1
BGN	1.03347	0.947177	1.12762	0.459288	1		0.99615	0.839227	1.18242	0.964821	1		1.03406	0.950178	1.12534	0.437777	1		1.15165	0.844337	1.57082	0.37262	1		1.014	0.914186	1.12472	0.792547	1		1.0634	0.820739	1.37781	0.641817	1		1.09649	0.884525	1.35925	0.400657	1		1.02567	0.904998	1.16243	0.691467	1
BID	1.01886	0.932568	1.11314	0.678975	1		1.23	1.03894	1.45621	0.0162407	1		1.01504	0.931439	1.10614	0.733565	1		0.926744	0.6647	1.29209	0.653669	1		1.06812	0.960174	1.18821	0.225375	1		1.20246	0.918919	1.5735	0.179035	1		0.894137	0.710653	1.12499	0.339625	1		1.0189	0.895105	1.15982	0.77694	1
BIN2	1.12513	1.03525	1.22281	0.00550917	1		1.0368	0.874122	1.22974	0.678158	1		1.12387	1.03652	1.21857	0.00466759	1		1.07823	0.79227	1.4674	0.631916	1		1.07476	0.970181	1.1906	0.167472	1		0.999074	0.771185	1.2943	0.994402	1		1.02599	0.831188	1.26644	0.811251	1		1.10075	0.973184	1.24504	0.126643	1
BIRC2	1.05801	0.972829	1.15065	0.187914	1		1.06688	0.899337	1.26564	0.457626	1		1.06586	0.982533	1.15626	0.124602	1		0.870776	0.635078	1.19395	0.390209	1		1.06038	0.957073	1.17484	0.262261	1		1.26442	0.981794	1.62841	0.0691174	1		1.00582	0.816282	1.23936	0.956571	1		1.04414	0.922869	1.18136	0.492863	1
BLMH	1.0041	0.922285	1.09316	0.92491	1		1.02905	0.875091	1.21009	0.729126	1		1.01037	0.930281	1.09736	0.806512	1		0.92192	0.693571	1.22545	0.575567	1		1.02861	0.929371	1.13845	0.585748	1		1.02061	0.78838	1.32124	0.876928	1		0.914825	0.736782	1.13589	0.420158	1		1.0131	0.895839	1.14571	0.835723	1
BLVRB	1.06898	0.986824	1.15798	0.102069	1		1.01992	0.870945	1.19438	0.806575	1		1.04129	0.962784	1.12621	0.31167	1		1.16122	0.8747	1.54159	0.301163	1		0.98967	0.897622	1.09116	0.834848	1		0.806836	0.61875	1.0521	0.11297	1		0.825291	0.672038	1.01349	0.066933	1		0.981677	0.873467	1.10329	0.756294	1
BMP4	1.06974	0.985476	1.16121	0.10729	1		1.14533	0.979932	1.33864	0.0881512	1		1.06738	0.985443	1.15612	0.109567	1		1.12574	0.84771	1.49495	0.413138	1		1.11395	1.01053	1.22795	0.0299464	1		0.948355	0.723087	1.2438	0.701546	1		0.98513	0.794322	1.22177	0.891504	1		1.18578	1.06208	1.32388	0.00243257	1
BMP6	1.14006	1.04588	1.24272	0.00288399	1		0.941452	0.789208	1.12307	0.502617	1		1.14439	1.05247	1.24434	0.00159384	1		1.12451	0.815261	1.55105	0.474503	1		1.04654	0.939468	1.16582	0.408761	1		1.10195	0.843326	1.43989	0.476851	1		1.11408	0.894886	1.38696	0.333822	1		1.11002	0.978139	1.25968	0.105778	1
BOC	0.914352	0.840234	0.995008	0.0378908	1		1.01237	0.855364	1.19819	0.886328	1		0.907211	0.83574	0.984794	0.0200191	1		0.940634	0.701456	1.26137	0.682654	1		0.936209	0.844579	1.03778	0.209717	1		1.01198	0.795164	1.28792	0.922856	1		0.856219	0.693833	1.05661	0.147963	1		0.974845	0.861755	1.10278	0.685503	1
BP	1.06635	1.01191	1.12371	0.0162703	1		1.07788	1.02419	1.1344	0.00401978	1		1.06053	1.00568	1.11838	0.0300901	1		1.19959	1.1306	1.2728	1.73135e-09	3.04891e-06		1.05123	0.980787	1.12673	0.158005	1		1.13231	1.05624	1.21387	0.000461925	0.813449		1.03469	0.878209	1.21905	0.683551	1		1.04608	0.953303	1.14788	0.341746	1
BPIFB1	0.918015	0.837632	1.00611	0.0673015	1		1.13159	0.946289	1.35318	0.175443	1		0.929077	0.849798	1.01575	0.105971	1		1.16959	0.858392	1.59361	0.320931	1		1.0832	0.971457	1.2078	0.150234	1		0.861474	0.670768	1.1064	0.242811	1		1.09833	0.875817	1.37738	0.416783	1		1.08547	0.953225	1.23606	0.215982	1
BRK1	1.04562	0.963634	1.13458	0.284258	1		1.17907	1.00793	1.37926	0.0395222	1		1.04764	0.968021	1.13381	0.248477	1		1.0117	0.748169	1.36806	0.939767	1		1.12393	1.02007	1.23836	0.0181931	1		1.06278	0.832828	1.35623	0.624506	1		0.952918	0.775646	1.17071	0.646071	1		1.14735	1.0217	1.28845	0.0201883	1
BSG	1.05731	0.972642	1.14934	0.19067	1		1.02383	0.863539	1.21388	0.78631	1		1.07078	0.987403	1.16121	0.0982277	1		1.19766	0.892529	1.6071	0.229292	1		1.19616	1.08114	1.32342	0.000515762	0.908257		1.29554	1.02435	1.63853	0.0307131	1		1.36223	1.12368	1.65144	0.00164888	1		1.46309	1.30939	1.63483	1.81474e-11	3.19575e-08
BST1	1.04617	0.957623	1.14291	0.317132	1		1.0041	0.846302	1.19133	0.962558	1		1.04201	0.957114	1.13445	0.342558	1		0.945725	0.724104	1.23518	0.682089	1		0.998563	0.901813	1.10569	0.977937	1		1.25063	0.930263	1.68132	0.138545	1		1.05499	0.857575	1.29786	0.612535	1		1.00308	0.891452	1.12869	0.959243	1
BST2	1.1964	1.11195	1.28727	1.57811e-06	0.00277905		1.0614	0.903036	1.24753	0.469805	1		1.20907	1.12682	1.29732	1.28066e-07	0.000225523		1.52805	1.26003	1.85308	1.63962e-05	0.0288737		1.23005	1.12782	1.34156	2.90969e-06	0.00512396		1.33194	1.0904	1.62698	0.00498835	1		1.27329	1.06581	1.52117	0.00776175	1		1.28881	1.16789	1.42226	4.47974e-07	0.000788882
BTC	0.958894	0.878464	1.04669	0.347675	1		0.951697	0.796945	1.1365	0.584516	1		0.964058	0.885722	1.04932	0.397253	1		1.13725	0.840739	1.53833	0.404019	1		0.917646	0.823587	1.02245	0.119318	1		1.3242	1.0586	1.65644	0.0139489	1		0.887886	0.711105	1.10862	0.293838	1		0.91005	0.797797	1.0381	0.160519	1
BTN2A1	1.16238	1.07679	1.25477	0.00011527	0.202991		1.32783	1.14569	1.53892	0.000165278	0.291054		1.16787	1.08428	1.2579	4.21408e-05	0.0742099		1.25628	0.956998	1.64917	0.100299	1		1.3835	1.26873	1.50866	2.02618e-13	3.56811e-10		1.3467	1.08303	1.67457	0.007417	1		1.38929	1.16825	1.65216	0.000200075	0.352332		1.52165	1.38603	1.67053	1.2049e-18	2.12182e-15
BTN3A2	1.13601	1.04427	1.2358	0.00299414	1		1.22558	1.03265	1.45455	0.0199315	1		1.15794	1.06753	1.256	0.000406709	0.716215		1.31041	0.976122	1.75919	0.071993	1		1.28471	1.16546	1.41617	4.64065e-07	0.000817219		1.65928	1.36699	2.01407	3.022e-07	0.000532175		1.30871	1.07017	1.60041	0.00877839	1		1.35634	1.21762	1.51085	3.07662e-08	5.41793e-05
C19ORF12	1.07807	1.00332	1.15838	0.0403193	1		0.968744	0.829719	1.13106	0.687855	1		1.07695	1.00421	1.15497	0.0377412	1		1.30283	1.06231	1.59782	0.0110701	1		1.01455	0.926591	1.11086	0.754885	1		0.842506	0.671931	1.05638	0.1376	1		0.975434	0.807936	1.17766	0.795816	1		1.06092	0.95686	1.1763	0.261543	1
C1QA	1.02496	0.939867	1.11776	0.577173	1		1.03695	0.869133	1.23718	0.687054	1		1.03745	0.953826	1.1284	0.391213	1		1.09085	0.79034	1.50561	0.59689	1		1.1141	1.00368	1.23666	0.042454	1		0.821633	0.627217	1.07631	0.15382	1		1.25043	1.01599	1.53897	0.0348818	1		1.24139	1.10364	1.39632	0.000314163	0.55324
C1QTNF1	1.01985	0.94655	1.09883	0.605447	1		0.906488	0.776615	1.05808	0.213349	1		1.02175	0.950151	1.09874	0.561608	1		1.18417	0.987712	1.41971	0.067788	1		1.00876	0.918276	1.10817	0.855629	1		0.804242	0.679912	0.951307	0.0110031	1		1.02217	0.864554	1.20852	0.797457	1		1.09962	0.984313	1.22844	0.0929094	1
C2	1.02581	0.936129	1.12409	0.585064	1		1.17961	0.959323	1.45047	0.117294	1		1.03502	0.946176	1.1322	0.452239	1		1.3452	1.01981	1.7744	0.0358284	1		1.12703	1.00022	1.26992	0.0495796	1		1.08769	0.864511	1.36848	0.473125	1		1.01141	0.812314	1.25931	0.919188	1		1.16382	1.00763	1.34422	0.0390718	1
C2CD2L	1.03705	0.959846	1.12047	0.356672	1		0.961622	0.82182	1.12521	0.625378	1		1.04189	0.967082	1.12249	0.280348	1		0.936214	0.695915	1.25949	0.663176	1		0.978771	0.89012	1.07625	0.657778	1		0.832284	0.634979	1.0909	0.183581	1		1.07932	0.908881	1.28173	0.384035	1		0.999224	0.892304	1.11896	0.989276	1
C4BPB	0.962142	0.880546	1.0513	0.393344	1		1.17436	0.986173	1.39846	0.0712715	1		0.965306	0.885638	1.05214	0.421701	1		1.20127	0.866273	1.66581	0.271608	1		1.06886	0.960192	1.18982	0.223465	1		1.09898	0.84072	1.43657	0.489846	1		0.915073	0.730751	1.14589	0.439306	1		1.04187	0.915774	1.18533	0.533158	1
Ca	1.07742	0.990178	1.17235	0.0834719	1		1.11861	0.940302	1.33073	0.205802	1		1.08178	0.99663	1.17421	0.0602048	1		1.35941	1.00283	1.84277	0.0479055	1		1.11122	1.00266	1.23152	0.0443566	1		1.07067	0.814306	1.40775	0.624845	1		1.35152	1.10148	1.65833	0.00390132	1		1.1185	0.989272	1.26461	0.0738073	1
CA1	1.03086	0.94786	1.12112	0.477931	1		1.05767	0.898406	1.24518	0.500693	1		1.00983	0.93073	1.09566	0.814097	1		1.19587	0.881021	1.62323	0.251208	1		1.03182	0.93353	1.14046	0.539686	1		0.860764	0.670703	1.10468	0.238847	1		0.809487	0.662967	0.98839	0.0380207	1		1.01172	0.897168	1.14089	0.849317	1
CA11	1.00162	0.926404	1.08294	0.967589	1		0.970254	0.822422	1.14466	0.720311	1		0.998061	0.924522	1.07745	0.960361	1		1.02599	0.759921	1.38521	0.866979	1		0.923528	0.830073	1.02751	0.143875	1		0.976137	0.76509	1.2454	0.845922	1		0.966756	0.783697	1.19258	0.752258	1		0.870098	0.759097	0.99733	0.0456738	1
CA12	1.0636	0.98322	1.15056	0.124067	1		1.20281	1.03743	1.39457	0.0144092	1		1.05893	0.980754	1.14333	0.143377	1		1.16739	0.914745	1.48982	0.213554	1		1.30735	1.2012	1.42288	5.54244e-10	9.76023e-07		1.39524	1.16805	1.66662	0.000239661	0.422043		1.1589	0.955219	1.40601	0.134807	1		1.46561	1.3416	1.60109	2.35638e-17	4.14958e-14
CA13	1.03446	0.950457	1.12588	0.433024	1		1.05719	0.888359	1.25811	0.530996	1		1.03743	0.95552	1.12635	0.381225	1		0.863374	0.635321	1.17329	0.347845	1		1.07257	0.966073	1.19081	0.189156	1		1.31789	0.993779	1.7477	0.0552803	1		0.996322	0.806391	1.23099	0.972759	1		1.0855	0.95649	1.2319	0.203773	1
CA14	0.884338	0.804549	0.97204	0.0108398	1		1.17663	0.974236	1.42107	0.0912265	1		0.890557	0.812473	0.976146	0.0132983	1		0.699235	0.511605	0.955677	0.0248067	1		1.2339	1.10062	1.38332	0.000313517	0.552103		1.50735	1.18062	1.9245	0.00099452	1		1.06898	0.845836	1.35099	0.576574	1		1.45656	1.27474	1.66432	3.23651e-08	5.69949e-05
CA2	1.0959	1.00946	1.18974	0.0289205	1		1.03792	0.883615	1.21918	0.65036	1		1.06457	0.982518	1.15348	0.126254	1		1.22212	0.909045	1.64303	0.184028	1		1.01536	0.919824	1.12081	0.762449	1		0.771943	0.593292	1.00439	0.0539321	1		0.781963	0.633838	0.964705	0.021713	1		1.03039	0.915761	1.15938	0.618776	1
CA3	1.05705	0.97057	1.15124	0.202634	1		1.1608	0.990564	1.3603	0.0653536	1		1.0508	0.967191	1.14164	0.241444	1		1.37943	1.04784	1.81593	0.0218379	1		1.13974	1.03292	1.25761	0.00918302	1		1.09418	0.85381	1.40223	0.476962	1		0.990117	0.804412	1.21869	0.925327	1		1.18747	1.05616	1.3351	0.00405389	1
CA4	0.875652	0.806376	0.950879	0.00158954	1		0.915933	0.779233	1.07661	0.28695	1		0.881096	0.813043	0.954845	0.00202412	1		0.92069	0.676109	1.25375	0.599913	1		1.1219	1.0149	1.24018	0.0244933	1		1.03651	0.808978	1.32804	0.776723	1		0.813968	0.662313	1.00035	0.0503838	1		1.3033	1.15645	1.4688	1.40475e-05	0.0247376
CA5A	1.06557	0.982117	1.1561	0.126936	1		0.946956	0.802885	1.11688	0.517464	1		1.06322	0.982232	1.15088	0.129395	1		1.23062	0.967728	1.56494	0.0905583	1		1.05642	0.957146	1.166	0.275661	1		0.948626	0.748573	1.20214	0.662514	1		1.04904	0.862409	1.27605	0.63196	1		1.17752	1.05014	1.32035	0.00514815	1
CA6	0.891789	0.810438	0.981305	0.0189411	1		1.013	0.832837	1.23213	0.89716	1		0.879452	0.801462	0.96503	0.00670132	1		0.751514	0.548087	1.03044	0.0760989	1		0.93921	0.835784	1.05544	0.292066	1		0.909364	0.68948	1.19937	0.501114	1		0.840375	0.658422	1.07261	0.162428	1		0.914431	0.795323	1.05138	0.208989	1
CA9	0.988963	0.912698	1.0716	0.786348	1		1.01807	0.873624	1.18641	0.818523	1		0.995051	0.920617	1.0755	0.900462	1		0.856625	0.634542	1.15643	0.312138	1		0.987726	0.897577	1.08693	0.800331	1		0.820222	0.650524	1.03419	0.0937869	1		1.06821	0.880262	1.29628	0.503948	1		1.02868	0.919517	1.1508	0.621306	1
CALB1	1.07992	0.99324	1.17417	0.0716869	1		1.21124	1.03336	1.41973	0.0180327	1		1.10391	1.01804	1.19702	0.0167205	1		1.08983	0.804158	1.47699	0.579131	1		1.26804	1.14735	1.40142	3.26042e-06	0.0057416		1.44751	1.15957	1.80694	0.0010817	1		1.3537	1.12154	1.63393	0.0016055	1		1.41941	1.26697	1.59021	1.52318e-09	2.68232e-06
CALB2	1.07832	1.00105	1.16156	0.0468344	1		1.12305	1.00087	1.26014	0.0482878	1		1.07935	1.00397	1.16038	0.0387099	1		1.0392	0.79891	1.35177	0.774405	1		1.1574	1.08769	1.23157	3.98022e-06	0.00700916		1.13585	0.983683	1.31157	0.0825964	1		1.16426	0.984227	1.37722	0.075981	1		1.20105	1.1297	1.2769	4.53942e-09	7.99392e-06
CALCA	1.1473	1.04685	1.2574	0.00328825	1		1.14965	0.950866	1.38999	0.149917	1		1.16012	1.06183	1.26751	0.00100786	1		1.09749	0.816624	1.47496	0.537361	1		1.2465	1.11787	1.38993	7.33415e-05	0.129154		1.04912	0.826483	1.33173	0.693558	1		1.09673	0.865312	1.39005	0.445092	1		1.39024	1.23475	1.56532	5.19542e-08	9.14914e-05
CALCOCO1	1.119	1.02743	1.21873	0.00984363	1		1.06931	0.898484	1.27261	0.450496	1		1.1197	1.03064	1.21646	0.00749888	1		0.981918	0.719877	1.33934	0.908275	1		1.02762	0.924745	1.14195	0.612641	1		1.17048	0.896731	1.5278	0.246822	1		1.17869	0.953042	1.45775	0.129425	1		1.0463	0.921946	1.18743	0.483232	1
CAMKK1	1.00739	0.923767	1.09858	0.867771	1		1.13652	0.965175	1.33829	0.124816	1		1.01933	0.937473	1.10834	0.653924	1		1.03674	0.75115	1.4309	0.826302	1		1.10679	1.00092	1.22385	0.0479273	1		1.26158	1.00743	1.57986	0.0429206	1		1.02767	0.823904	1.28182	0.80874	1		1.126	0.998222	1.27012	0.0534776	1
CANT1	1.07997	0.99413	1.17321	0.068658	1		1.18545	1.00344	1.40047	0.0454536	1		1.10049	1.01537	1.19274	0.0197323	1		1.19665	0.894864	1.60021	0.22597	1		1.21606	1.09949	1.34499	0.000142	0.250061		1.19426	0.950048	1.50126	0.128266	1		1.25127	1.02	1.53499	0.0315623	1		1.28409	1.13872	1.44802	4.52097e-05	0.0796143
CAPG	1.13902	1.04337	1.24344	0.00363063	1		1.26918	1.06415	1.51371	0.00801045	1		1.13815	1.04536	1.23918	0.00285995	1		0.884945	0.627727	1.24756	0.485426	1		1.27998	1.15399	1.41973	3.02469e-06	0.00532649		1.25246	0.94455	1.66074	0.117882	1		1.13333	0.911042	1.40985	0.261178	1		1.41692	1.25785	1.5961	9.69411e-09	1.70713e-05
CARHSP1	1.08189	0.997778	1.17309	0.0566331	1		1.02623	0.874426	1.20438	0.751257	1		1.05871	0.978254	1.14578	0.157128	1		1.04482	0.765571	1.42593	0.782287	1		0.974909	0.883313	1.076	0.613698	1		0.745649	0.571039	0.973649	0.0310696	1		0.911974	0.744261	1.11748	0.374161	1		1.00165	0.891425	1.12551	0.977874	1
CASP1	1.00754	0.925619	1.09672	0.8621	1		1.10204	0.939433	1.29278	0.232909	1		0.999125	0.919957	1.08511	0.983423	1		0.825866	0.573964	1.18832	0.302736	1		1.05126	0.95233	1.16046	0.321515	1		1.06882	0.816904	1.39841	0.627467	1		0.914491	0.73574	1.13667	0.420503	1		1.06971	0.951693	1.20237	0.258536	1
CASP10	1.06357	0.976708	1.15816	0.15624	1		1.10322	0.928126	1.31136	0.265234	1		1.06362	0.979147	1.15538	0.144054	1		1.14242	0.837717	1.55794	0.400223	1		1.0188	0.917472	1.13132	0.7275	1		1.07257	0.813195	1.41466	0.619909	1		1.01913	0.822589	1.26263	0.862384	1		1.03674	0.913639	1.17643	0.57581	1
CASP2	1.08031	0.995167	1.17273	0.0651344	1		1.03523	0.872994	1.22762	0.690526	1		1.08477	1.0016	1.17484	0.0455797	1		0.93589	0.690198	1.26904	0.669776	1		1.06132	0.957967	1.17582	0.254916	1		1.23071	0.956831	1.58297	0.106009	1		1.02325	0.830798	1.26029	0.828816	1		1.08303	0.958121	1.22423	0.202041	1
CASP3	1.05906	0.973955	1.15161	0.179405	1		1.01772	0.858321	1.20671	0.839867	1		1.0611	0.978185	1.15104	0.153099	1		0.907332	0.671453	1.22608	0.526672	1		1.01599	0.916707	1.12603	0.762354	1		1.25692	0.968601	1.63105	0.0854276	1		0.995004	0.80808	1.22517	0.962375	1		1.02362	0.904207	1.15881	0.712195	1
CASP8	1.06991	0.984495	1.16274	0.111407	1		1.10944	0.941117	1.30786	0.216054	1		1.06066	0.978185	1.15009	0.153883	1		0.844635	0.620491	1.14975	0.283212	1		1.06168	0.960409	1.17363	0.241916	1		1.19981	0.942361	1.52759	0.139343	1		0.872369	0.705423	1.07882	0.207702	1		1.07442	0.952024	1.21255	0.244724	1
CBLIF	1.06555	0.983294	1.15469	0.121386	1		1.10331	0.938217	1.29745	0.234508	1		1.08081	0.999532	1.16869	0.0513839	1		1.04848	0.787231	1.39642	0.746108	1		1.13733	1.03192	1.25352	0.00951278	1		1.01794	0.800786	1.29399	0.884499	1		1.25754	1.02566	1.54185	0.0275532	1		1.20712	1.07506	1.3554	0.00145054	1
CBLN4	0.993715	0.914848	1.07938	0.881199	1		0.888768	0.746118	1.05869	0.186481	1		0.991609	0.915018	1.07461	0.837215	1		0.867384	0.629936	1.19433	0.383317	1		0.966503	0.872626	1.07048	0.513405	1		0.825075	0.634297	1.07323	0.151801	1		1.12035	0.909752	1.37969	0.28476	1		1.01563	0.900006	1.14611	0.801434	1
CC2D1A	1.15329	1.06236	1.252	0.000664682	1		1.09739	0.929763	1.29524	0.27181	1		1.14771	1.0596	1.24314	0.000723765	1		1.09357	0.816418	1.46481	0.548612	1		1.10277	0.996879	1.2199	0.0575232	1		1.2082	0.943929	1.54647	0.133148	1		1.07628	0.878243	1.31898	0.478592	1		1.14038	1.01002	1.28757	0.0339227	1
CCDC80	1.11607	1.02103	1.21997	0.0155962	1		1.10255	0.919863	1.32152	0.290849	1		1.11444	1.02216	1.21504	0.0140055	1		1.13684	0.832619	1.55222	0.419572	1		1.23776	1.11296	1.37654	8.35791e-05	0.147183		1.42695	1.12	1.81802	0.00401328	1		1.29049	1.04865	1.58811	0.0160121	1		1.39363	1.23637	1.57088	5.52536e-08	9.73016e-05
CCELV	1.11138	1.0088	1.22439	0.0325691	1		0.918984	0.737206	1.14558	0.452453	1		1.11913	1.01866	1.22952	0.0190205	1		1.2037	0.893965	1.62075	0.221896	1		1.14172	1.01371	1.28589	0.0289316	1		1.59706	1.27984	1.99292	3.41441e-05	0.0601277		1.29505	1.03445	1.62129	0.0241048	1		1.13284	0.985674	1.30197	0.0789592	1
CCL11	1.12045	1.02185	1.22856	0.0155224	1		1.39237	1.16011	1.67112	0.000377769	0.665252		1.12979	1.03298	1.23567	0.00758697	1		1.02451	0.751532	1.39664	0.878264	1		1.26217	1.12842	1.41177	4.62172e-05	0.0813885		0.983937	0.751633	1.28804	0.906188	1		1.19087	0.941733	1.50592	0.144648	1		1.28493	1.12274	1.47056	0.00027088	0.477019
CCL13	1.0791	0.988037	1.17857	0.0905599	1		1.18679	0.993605	1.41753	0.0588616	1		1.06892	0.981194	1.16448	0.127149	1		1.159	0.839175	1.60073	0.370412	1		1.08281	0.973835	1.20397	0.14154	1		1.13264	0.857959	1.49525	0.379452	1		0.957616	0.764806	1.19903	0.70576	1		1.02577	0.902133	1.16634	0.697844	1
CCL14	1.06712	0.986887	1.15388	0.10331	1		0.992398	0.841804	1.16993	0.927587	1		1.07373	0.9953	1.15835	0.0660221	1		1.07787	0.829197	1.40112	0.575224	1		1.16136	1.0624	1.26954	0.000994691	1		1.20794	0.994568	1.46709	0.0567701	1		1.10462	0.910021	1.34083	0.314244	1		1.29861	1.185	1.4231	2.21776e-08	3.90547e-05
CCL15	1.16943	1.0796	1.26673	0.00012388	0.218152		1.30615	1.12183	1.52077	0.000579237	1		1.2018	1.11277	1.29794	2.85087e-06	0.00502039		1.60341	1.25381	2.05048	0.000168204	0.296206		1.42147	1.30199	1.55192	4.11923e-15	7.25397e-12		1.48541	1.22788	1.79695	4.63495e-05	0.0816214		1.43417	1.19603	1.71972	9.92955e-05	0.174859		1.54326	1.39408	1.7084	5.98822e-17	1.05452e-13
CCL16	1.35557	1.23282	1.49054	3.34407e-10	5.88891e-07		1.33195	1.10548	1.60482	0.00257274	1		1.34771	1.2283	1.47874	2.9025e-10	5.1113e-07		1.59752	1.14664	2.2257	0.00562681	1		1.46285	1.30087	1.64499	2.10994e-10	3.7156e-07		1.18577	0.901645	1.55942	0.222773	1		1.26464	0.991472	1.61307	0.058622	1		1.68491	1.46406	1.93907	3.38699e-13	5.96449e-10
CCL17	1.08566	0.995215	1.18432	0.0640387	1		1.07955	0.904918	1.28788	0.395211	1		1.08714	0.999234	1.18277	0.052115	1		1.21838	0.888066	1.67156	0.22086	1		1.09644	0.987881	1.21694	0.0834879	1		1.07512	0.824919	1.40121	0.592011	1		1.0504	0.843273	1.30839	0.660832	1		1.07342	0.946345	1.21756	0.270407	1
CCL18	1.03378	0.959677	1.11361	0.381326	1		0.868927	0.732486	1.03078	0.106939	1		1.04378	0.971361	1.12161	0.242808	1		1.05716	0.861578	1.29713	0.594356	1		1.05964	0.966607	1.16162	0.216617	1		0.897325	0.733221	1.09816	0.293097	1		1.04283	0.866571	1.25494	0.657069	1		1.15	1.03485	1.27797	0.00942092	1
CCL19	1.06155	0.981292	1.14837	0.13645	1		1.05108	0.89074	1.24027	0.555266	1		1.05397	0.975762	1.13844	0.18148	1		1.00942	0.732876	1.39033	0.954206	1		1.06975	0.973116	1.17598	0.162764	1		1.09165	0.844553	1.41104	0.503041	1		0.801084	0.609359	1.05313	0.11204	1		1.08934	0.975861	1.21602	0.127347	1
CCL2	1.04979	0.965763	1.14113	0.253633	1		1.17816	0.99695	1.39231	0.0543355	1		1.05595	0.974023	1.14476	0.186428	1		1.00314	0.730782	1.377	0.984531	1		1.10114	0.996415	1.21686	0.0588163	1		1.16943	0.906908	1.50795	0.227559	1		1.04335	0.85066	1.2797	0.683713	1		1.10907	0.984327	1.24961	0.0890361	1
CCL20	1.08916	1.00867	1.17606	0.0292198	1		0.945703	0.795865	1.12375	0.525874	1		1.08762	1.00929	1.17202	0.0276282	1		1.14809	0.875424	1.50568	0.318153	1		1.08383	0.986603	1.19064	0.0932038	1		0.856255	0.672292	1.09056	0.208558	1		1.2293	1.03406	1.46141	0.0193059	1		1.18909	1.07288	1.31789	0.000964075	1
CCL21	1.1246	1.05622	1.19741	0.0002436	0.42898		1.20198	1.05542	1.36889	0.00555225	1		1.12817	1.06145	1.19909	0.000105652	0.186053		1.34171	1.11871	1.60917	0.00152675	1		1.19079	1.10959	1.27793	1.25986e-06	0.00221861		1.28248	1.08528	1.51552	0.00349245	1		1.20436	1.03462	1.40195	0.0164348	1		1.19309	1.09918	1.29503	2.43455e-05	0.0428724
CCL22	1.09193	1.00883	1.18187	0.0294244	1		1.09084	0.92979	1.27978	0.286061	1		1.09742	1.01639	1.18491	0.0175355	1		1.30537	1.0249	1.66259	0.0308259	1		1.1778	1.07217	1.29385	0.000641613	1		1.09675	0.888923	1.35316	0.388941	1		1.07166	0.882183	1.30183	0.485689	1		1.18171	1.05478	1.32392	0.00397886	1
CCL23	1.06925	0.978231	1.16874	0.140181	1		1.08917	0.910457	1.30296	0.350248	1		1.10239	1.01141	1.20157	0.0265519	1		1.29132	0.965191	1.72764	0.0851695	1		1.28307	1.1544	1.42607	3.77782e-06	0.00665273		1.25631	0.978716	1.61264	0.0732729	1		1.38738	1.11868	1.72062	0.00287218	1		1.47096	1.30103	1.66309	7.19901e-10	1.26774e-06
CCL24	1.01642	0.931056	1.10962	0.715905	1		1.1814	0.990095	1.40967	0.0643771	1		1.02582	0.942221	1.11683	0.556724	1		1.28124	0.94151	1.74356	0.11489	1		1.09314	0.9845	1.21377	0.0954146	1		0.941154	0.719752	1.23066	0.657608	1		1.19941	0.968497	1.48537	0.095594	1		1.03996	0.918389	1.17762	0.536743	1
CCL25	1.04099	0.954292	1.13558	0.36519	1		1.16318	0.97834	1.38293	0.0869002	1		1.06052	0.974955	1.1536	0.170986	1		1.17719	0.846915	1.63627	0.331545	1		1.15428	1.03874	1.28267	0.00766743	1		1.15917	0.886172	1.51626	0.281027	1		1.34976	1.089	1.67297	0.00617399	1		1.28574	1.13409	1.45767	8.66895e-05	0.15266
CCL26	1.00969	0.927674	1.09895	0.823534	1		1.08636	0.926115	1.27434	0.308994	1		1.00752	0.928017	1.09384	0.858138	1		1.17997	0.90234	1.54302	0.226605	1		0.996409	0.897408	1.10633	0.946275	1		0.973112	0.738507	1.28225	0.846452	1		0.846467	0.668851	1.07125	0.165377	1		0.972065	0.855995	1.10387	0.662322	1
CCL27	1.01007	0.917053	1.11251	0.838971	1		1.07196	0.880219	1.30546	0.489506	1		1.00948	0.91916	1.10868	0.843532	1		1.41192	1.01883	1.95667	0.0382611	1		1.1548	1.02602	1.29975	0.0170459	1		1.00443	0.769089	1.31179	0.974093	1		1.06413	0.835786	1.35486	0.613994	1		1.2389	1.0778	1.42407	0.00257657	1
CCL28	1.02679	0.944799	1.11589	0.533547	1		1.2936	1.11117	1.50598	0.000903072	1		1.02569	0.946114	1.11195	0.53817	1		1.0225	0.760303	1.3751	0.883002	1		1.08477	0.981644	1.19872	0.11038	1		1.00275	0.796327	1.26268	0.981378	1		0.871434	0.696202	1.09077	0.229579	1		0.997896	0.881393	1.1298	0.973478	1
CCL3	1.13141	1.06261	1.20468	0.000114826	0.202209		1.05207	0.943889	1.17265	0.359192	1		1.13435	1.06737	1.20553	4.91425e-05	0.0865399		1.18517	1.02399	1.37171	0.022731	1		1.16918	1.09067	1.25335	1.04673e-05	0.0184329		1.18309	1.02269	1.36863	0.0237026	1		1.15931	0.981717	1.36903	0.081421	1		1.21273	1.11589	1.31797	5.55302e-06	0.00977887
CCL4	1.04969	0.967918	1.13838	0.241198	1		1.09514	0.936673	1.28042	0.25443	1		1.05561	0.976476	1.14116	0.173433	1		1.31665	1.04592	1.65745	0.0191672	1		1.03796	0.9392	1.1471	0.465181	1		1.00633	0.770416	1.31448	0.963079	1		1.093	0.901774	1.32477	0.364786	1		1.0134	0.895186	1.14722	0.833436	1
CCL5	1.01608	0.933984	1.10539	0.710549	1		0.936216	0.790222	1.10918	0.446065	1		1.01836	0.938315	1.10523	0.663158	1		1.02475	0.786744	1.33477	0.856107	1		0.995364	0.898304	1.10291	0.929264	1		0.908223	0.726552	1.13532	0.397877	1		0.944781	0.76362	1.16892	0.600995	1		1.01789	0.897862	1.15397	0.781749	1
CCL7	1.04989	0.959836	1.1484	0.287287	1		1.10203	0.926266	1.31114	0.273101	1		1.07932	0.991127	1.17536	0.0792486	1		1.33807	1.0492	1.70646	0.0189199	1		1.09775	0.98912	1.21831	0.0793914	1		1.08879	0.857174	1.383	0.485731	1		1.32015	1.09677	1.58902	0.00331841	1		1.11656	0.987074	1.26302	0.0795805	1
CCL8	1.02382	0.937889	1.11763	0.598642	1		1.0507	0.875972	1.26027	0.594072	1		1.01966	0.936667	1.11001	0.653041	1		1.3878	0.98644	1.95245	0.0598884	1		1.03234	0.926585	1.15017	0.563781	1		1.07273	0.806333	1.42714	0.62978	1		0.938876	0.757587	1.16355	0.564482	1		1.04383	0.917228	1.18791	0.515498	1
CCN1	1.04313	0.946784	1.14928	0.393111	1		1.04717	0.860773	1.27393	0.644889	1		1.05258	0.957659	1.15691	0.287885	1		1.20632	0.859105	1.69385	0.278768	1		1.07076	0.949781	1.20714	0.263708	1		0.874351	0.672502	1.13679	0.316026	1		0.993379	0.77588	1.27185	0.95798	1		1.17165	1.01447	1.35319	0.0311234	1
CCN2	1.00499	0.917404	1.10093	0.914834	1		1.1311	0.937811	1.36423	0.197587	1		0.992382	0.908343	1.0842	0.865493	1		1.23247	0.881682	1.72281	0.221284	1		1.00517	0.899018	1.12385	0.927872	1		1.41574	1.06307	1.88541	0.0173876	1		0.834115	0.659862	1.05438	0.129246	1		0.961625	0.84088	1.09971	0.567589	1
CCN3	1.15567	1.06508	1.25397	0.00051297	0.903341		1.17776	1.00705	1.3774	0.0405719	1		1.16314	1.07433	1.25928	0.000191892	0.337922		1.16324	0.870411	1.55459	0.306792	1		1.31095	1.19447	1.43878	1.17504e-08	2.06924e-05		1.54982	1.27908	1.87788	7.72482e-06	0.0136034		1.50593	1.26839	1.78796	2.94559e-06	0.00518718		1.52969	1.38218	1.69294	2.10271e-16	3.70288e-13
CCN4	1.16252	1.06929	1.26389	0.000414527	0.729983		1.34428	1.14659	1.57605	0.000266866	0.469952		1.15517	1.0646	1.25344	0.00053494	0.94203		1.02295	0.753289	1.38915	0.884436	1		1.3076	1.18628	1.44133	6.72477e-08	0.000118423		1.50105	1.18309	1.90447	0.000824615	1		1.29558	1.04404	1.60773	0.0187073	1		1.44009	1.28549	1.61328	3.08721e-10	5.43658e-07
CCN5	1.15734	1.05521	1.26935	0.00193494	1		1.25718	1.04981	1.50551	0.0128251	1		1.15465	1.05524	1.26343	0.00174401	1		1.17254	0.862543	1.59394	0.309596	1		1.43698	1.28927	1.60161	5.71316e-11	1.00609e-07		1.28548	1.01856	1.62235	0.0344401	1		1.13233	0.902327	1.42097	0.283358	1		1.70488	1.50734	1.9283	2.04852e-17	3.60744e-14
CCS	1.10875	1.02054	1.20458	0.0146566	1		0.967267	0.819763	1.14131	0.693407	1		1.07663	0.992808	1.16752	0.0741868	1		1.30583	0.973239	1.75208	0.0752171	1		0.990269	0.894836	1.09588	0.849987	1		0.870441	0.671254	1.12873	0.295285	1		0.736365	0.593873	0.913046	0.00528601	1		0.996085	0.882626	1.12413	0.949311	1
CCT5	1.0794	0.99771	1.16777	0.0570524	1		1.00498	0.85313	1.18386	0.952616	1		1.07443	0.994984	1.16023	0.0669969	1		1.02317	0.759197	1.37893	0.880393	1		1.03774	0.940153	1.14546	0.462202	1		1.01713	0.797742	1.29684	0.891029	1		0.957896	0.776629	1.18147	0.687748	1		1.06607	0.948767	1.19787	0.282053	1
CD109	0.893784	0.823322	0.970275	0.0073566	1		0.901948	0.767614	1.05979	0.209756	1		0.888802	0.820869	0.962357	0.00366249	1		1.01355	0.802406	1.28026	0.910082	1		0.921219	0.833907	1.01767	0.106267	1		1.03363	0.855382	1.24902	0.731988	1		0.860117	0.704585	1.04998	0.138679	1		0.939584	0.834081	1.05843	0.305131	1
CD14	1.0661	0.981453	1.15805	0.129405	1		1.27732	1.10076	1.4822	0.00126028	1		1.09101	1.00765	1.18126	0.0317181	1		1.3329	1.03032	1.72433	0.0287148	1		1.25216	1.15478	1.35775	5.21465e-08	9.183e-05		1.33193	1.14507	1.54929	0.000202087	0.355875		1.27072	1.06323	1.51871	0.00843589	1		1.28634	1.17394	1.40951	6.75726e-08	0.000118995
CD160	1.08884	1.00165	1.18362	0.0456455	1		1.12629	0.960926	1.3201	0.142104	1		1.08374	0.999351	1.17525	0.0518582	1		1.05185	0.781161	1.41633	0.739132	1		1.19505	1.08468	1.31666	0.000313397	0.551891		1.20893	0.973223	1.50171	0.0863993	1		1.18649	0.970578	1.45042	0.0951984	1		1.382	1.23695	1.54405	1.0721e-08	1.88796e-05
CD163	1.06975	0.982696	1.16452	0.119488	1		1.03903	0.88405	1.22118	0.642216	1		1.06143	0.977257	1.15286	0.157284	1		1.27857	0.985113	1.65943	0.0647104	1		1.04763	0.945646	1.16061	0.373227	1		1.02513	0.826477	1.27154	0.821301	1		1.05271	0.849948	1.30384	0.637937	1		1.06103	0.936798	1.20173	0.351144	1
CD164	0.92766	0.846489	1.01661	0.107989	1		1.14348	0.99953	1.30817	0.0508018	1		0.941788	0.862623	1.02822	0.180629	1		1.09822	0.865233	1.39395	0.441225	1		1.1221	1.02639	1.22673	0.0113229	1		1.15797	0.993481	1.3497	0.0606105	1		0.964169	0.774516	1.20026	0.744032	1		1.19646	1.10329	1.29751	1.449e-05	0.0255169
CD177	0.988467	0.910022	1.07367	0.783337	1		1.05975	0.893465	1.25699	0.505138	1		0.981759	0.90617	1.06365	0.652453	1		0.724582	0.5568	0.942922	0.0165141	1		1.04016	0.939336	1.15181	0.449077	1		1.21168	0.894363	1.64159	0.215208	1		1.01821	0.83084	1.24784	0.861913	1		1.05948	0.937413	1.19745	0.354889	1
CD1C	0.854933	0.790562	0.924545	8.69609e-05	0.153138		0.841582	0.714795	0.990859	0.0384308	1		0.847972	0.786011	0.914817	2.04621e-05	0.0360338		1.04377	0.764675	1.42473	0.787271	1		0.84233	0.764901	0.927597	0.000487183	0.857929		0.904439	0.698968	1.17031	0.44493	1		0.823965	0.678144	1.00114	0.0513519	1		0.838203	0.746379	0.941324	0.00286888	1
CD200	0.835389	0.767952	0.908749	2.81238e-05	0.049526		1.06317	0.904247	1.25003	0.458356	1		0.83823	0.772428	0.909638	2.33107e-05	0.0410501		0.868639	0.64818	1.16408	0.345765	1		1.02151	0.925075	1.128	0.674026	1		0.93648	0.734602	1.19384	0.596264	1		0.823716	0.665046	1.02024	0.0756633	1		1.09818	0.979064	1.23179	0.109864	1
CD200R1	0.966931	0.888424	1.05238	0.436359	1		0.958035	0.807178	1.13709	0.623844	1		0.970783	0.894196	1.05393	0.479418	1		1.01888	0.735897	1.41069	0.910273	1		0.972035	0.876462	1.07803	0.591172	1		1.17993	0.910614	1.52888	0.2107	1		1.07369	0.872399	1.32142	0.502073	1		0.970871	0.858049	1.09853	0.639049	1
CD207	1.02291	0.942001	1.11078	0.589971	1		1.11467	0.948482	1.30999	0.187534	1		1.01769	0.939129	1.10283	0.668753	1		0.870008	0.657921	1.15046	0.328668	1		1.1886	1.07712	1.31161	0.000584842	1		1.34266	1.06197	1.69754	0.0137984	1		0.977212	0.795205	1.20088	0.826478	1		1.31663	1.17211	1.47897	3.53443e-06	0.00622413
CD209	1.05617	0.966377	1.15432	0.227983	1		1.00962	0.840328	1.21302	0.918542	1		1.06527	0.977338	1.1611	0.150303	1		1.07874	0.777268	1.49714	0.650381	1		1.09521	0.982725	1.22056	0.100005	1		1.27443	0.963378	1.68591	0.0893841	1		1.13145	0.903372	1.4171	0.282272	1		1.14212	1.00337	1.30005	0.0443377	1
CD22	1.0091	0.927234	1.09819	0.83381	1		0.925965	0.774166	1.10753	0.399784	1		1.00559	0.926099	1.0919	0.894516	1		1.11164	0.837952	1.47471	0.462983	1		0.930772	0.836933	1.03513	0.185781	1		1.08234	0.850592	1.37723	0.5198	1		0.970131	0.780115	1.20643	0.785124	1		0.877141	0.771728	0.996952	0.0447776	1
CD244	1.04758	0.962317	1.1404	0.283195	1		1.03502	0.87162	1.22904	0.694608	1		1.04677	0.963964	1.13668	0.276996	1		1.0731	0.809554	1.42244	0.623667	1		0.997085	0.898035	1.10706	0.956384	1		1.12994	0.891264	1.43252	0.312924	1		1.10099	0.89002	1.36196	0.375373	1		1.02712	0.905989	1.16444	0.676016	1
CD27	1.22106	1.12897	1.32065	5.96215e-07	0.00104993		1.26909	1.09314	1.47336	0.00175054	1		1.22432	1.13474	1.32097	1.78191e-07	0.000313794		1.21522	0.921869	1.60192	0.166708	1		1.29394	1.18311	1.41516	1.69654e-08	2.98761e-05		1.3558	1.0875	1.69029	0.00681927	1		1.34565	1.12665	1.60721	0.00105345	1		1.44906	1.31319	1.59899	1.53577e-13	2.70449e-10
CD274	1.18098	1.09143	1.27787	3.5559e-05	0.0626194		1.12634	0.955778	1.32735	0.15557	1		1.17587	1.08892	1.26976	3.57391e-05	0.0629366		1.23874	0.952577	1.61088	0.110157	1		1.11357	1.00882	1.22919	0.032822	1		1.14791	0.905945	1.45449	0.253398	1		1.15733	0.949675	1.4104	0.147554	1		1.20825	1.08271	1.34834	0.000725484	1
CD276	1.19847	1.1059	1.2988	1.01417e-05	0.0178595		1.52056	1.31576	1.75724	1.36356e-08	2.40122e-05		1.23737	1.14456	1.3377	8.58791e-08	0.000151233		1.7759	1.37149	2.29956	1.32445e-05	0.0233236		1.45637	1.32214	1.60424	2.53493e-14	4.46401e-11		1.74011	1.40834	2.15004	2.85797e-07	0.000503289		1.61462	1.34497	1.93832	2.76083e-07	0.000486182		1.41279	1.25721	1.58761	6.41976e-09	1.13052e-05
CD28	1.1033	1.0177	1.1961	0.0170431	1		1.17565	0.996689	1.38675	0.0547772	1		1.10312	1.02009	1.19291	0.0139644	1		1.4635	1.18381	1.80927	0.000432571	0.761757		1.13469	1.02889	1.25138	0.0113976	1		1.23898	0.991856	1.54767	0.0590324	1		1.12093	0.920636	1.3648	0.255678	1		1.18802	1.06349	1.32714	0.00229285	1
CD2AP	1.15784	1.06554	1.25814	0.000545072	0.959871		1.1088	0.940294	1.30749	0.219451	1		1.14274	1.05398	1.23898	0.00121942	1		1.1803	0.868447	1.60415	0.289614	1		1.11513	1.00832	1.23325	0.0339014	1		1.04327	0.804221	1.35337	0.749703	1		1.04857	0.854337	1.28697	0.649982	1		1.15253	1.02099	1.30102	0.0216761	1
CD300C	1.08782	1.00043	1.18285	0.0488258	1		1.08448	0.917601	1.2817	0.341455	1		1.09326	1.00778	1.18599	0.0318238	1		1.34304	1.01673	1.77406	0.0378145	1		1.27116	1.14934	1.40589	3.04212e-06	0.00535718		1.49817	1.18299	1.89734	0.000795412	1		1.24119	1.00777	1.52868	0.0420701	1		1.4855	1.32153	1.66981	3.31366e-11	5.83536e-08
CD300E	1.25038	1.15029	1.35917	1.52584e-07	0.0002687		1.20208	1.01444	1.42443	0.0335396	1		1.25907	1.16106	1.36536	2.52562e-08	4.44761e-05		1.37416	1.03606	1.82259	0.0273948	1		1.39549	1.26376	1.54095	4.47793e-11	7.88564e-08		1.58562	1.27012	1.97949	4.65438e-05	0.0819636		1.4947	1.22799	1.81933	6.12162e-05	0.107802		1.5996	1.43019	1.78908	1.95726e-16	3.44673e-13
CD300LF	1.16663	1.06737	1.27512	0.00068089	1		1.19765	1.02045	1.40561	0.0272532	1		1.17739	1.07939	1.28429	0.000230378	0.405695		1.0617	0.803324	1.40317	0.67391	1		1.23506	1.11054	1.37355	9.88082e-05	0.174001		1.70175	1.28188	2.25914	0.000235221	0.414224		1.58956	1.24429	2.03065	0.000207873	0.366065		1.37847	1.20755	1.57358	2.01095e-06	0.00354128
CD300LG	0.948639	0.865508	1.03975	0.259807	1		1.04503	0.875988	1.2467	0.624639	1		0.950463	0.869368	1.03912	0.26417	1		1.22816	0.908302	1.66066	0.181821	1		1.26241	1.13407	1.40528	2.04373e-05	0.03599		1.67375	1.33693	2.09543	7.02359e-06	0.0123685		1.26414	1.02205	1.56358	0.0306887	1		1.50589	1.33402	1.6999	3.56727e-11	6.28197e-08
CD302	1.22483	1.12962	1.32807	9.01532e-07	0.0015876		1.19533	1.01355	1.40972	0.0340152	1		1.23853	1.14507	1.33963	9.10991e-08	0.000160425		1.21929	0.925943	1.60559	0.157939	1		1.51279	1.38358	1.65408	1.01651e-19	1.79007e-16		1.59077	1.29763	1.95012	7.92329e-06	0.0139529		1.53465	1.28723	1.82962	1.79789e-06	0.00316608		1.80839	1.6478	1.98463	8.87633e-36	1.56312e-32
CD33	0.991545	0.909917	1.0805	0.846405	1		0.937405	0.787602	1.1157	0.466853	1		0.986853	0.908025	1.07252	0.755367	1		0.924725	0.671118	1.27417	0.632285	1		1.0612	0.953704	1.18081	0.275679	1		1.01838	0.774388	1.33924	0.896312	1		0.981455	0.795188	1.21135	0.861606	1		1.13851	0.998653	1.29795	0.0523979	1
CD34	0.844345	0.775242	0.919608	0.000102857	0.181131		0.996497	0.838866	1.18375	0.968141	1		0.858628	0.790267	0.932903	0.000317231	0.558643		0.928181	0.683719	1.26005	0.632742	1		0.993038	0.895585	1.1011	0.894539	1		1.17243	0.904972	1.51893	0.228527	1		0.970714	0.784906	1.20051	0.783934	1		1.04962	0.92849	1.18655	0.438893	1
CD38	1.16108	1.05448	1.27846	0.00236919	1		1.23222	1.01914	1.48986	0.0311087	1		1.16385	1.05995	1.27794	0.00147195	1		1.11545	0.810385	1.53535	0.502704	1		1.34424	1.20029	1.50546	3.0719e-07	0.000540961		1.21848	0.942087	1.57597	0.132199	1		1.2785	1.01658	1.6079	0.0356766	1		1.68069	1.48507	1.90209	1.97255e-16	3.47367e-13
CD4	1.15318	1.07859	1.23294	2.94834e-05	0.0519203		1.21794	1.08399	1.36844	0.000910928	1		1.16105	1.0895	1.23731	4.19772e-06	0.00739219		1.23797	1.03366	1.48266	0.0203525	1		1.22011	1.14655	1.29839	3.59092e-10	6.32361e-07		1.29099	1.10928	1.50247	0.00096668	1		1.23782	1.07149	1.42998	0.00375625	1		1.23614	1.15143	1.32708	4.81522e-09	8.4796e-06
CD40	1.15283	1.06431	1.24872	0.000485023	0.854126		1.18263	1.00393	1.39313	0.0447607	1		1.15443	1.06825	1.24756	0.000285557	0.502867		1.10813	0.834128	1.47214	0.478643	1		1.17782	1.0678	1.29917	0.00107112	1		1.15485	0.904722	1.47412	0.247678	1		1.10419	0.902182	1.35143	0.336331	1		1.24961	1.11275	1.40331	0.000166392	0.293016
CD40LG	0.987428	0.906819	1.0752	0.770919	1		0.994055	0.834454	1.18418	0.94676	1		1.00123	0.921733	1.08759	0.976714	1		0.93067	0.678066	1.27738	0.656518	1		0.985736	0.889138	1.09283	0.78484	1		1.23089	0.935543	1.61948	0.137803	1		0.952776	0.770875	1.1776	0.654472	1		0.965826	0.854032	1.09225	0.57957	1
CD46	1.03341	0.954016	1.11941	0.420371	1		1.10474	0.943071	1.29413	0.217226	1		1.04864	0.970845	1.13268	0.227166	1		1.1757	0.908612	1.52129	0.218291	1		1.19918	1.09953	1.30785	4.06308e-05	0.0715508		1.20081	0.984353	1.46487	0.071155	1		1.11005	0.919105	1.34067	0.278314	1		1.32829	1.21586	1.45112	3.14747e-10	5.54269e-07
CD48	1.04611	0.962042	1.13753	0.291565	1		1.10574	0.932086	1.31174	0.248852	1		1.03231	0.951661	1.11978	0.443603	1		1.3757	1.04476	1.81146	0.0230928	1		1.14603	1.03547	1.26839	0.00845017	1		1.23151	0.984555	1.54041	0.0681995	1		0.964448	0.781715	1.1899	0.735546	1		1.20646	1.0724	1.35727	0.00178903	1
CD5	1.08531	1.00139	1.17627	0.046178	1		1.24152	1.07033	1.44009	0.00426453	1		1.09049	1.00928	1.17823	0.0282481	1		1.00643	0.747746	1.35461	0.966261	1		1.17787	1.08081	1.28363	0.000190411	0.335313		1.25818	1.01862	1.55408	0.0330712	1		1.18555	1.00439	1.39938	0.0442388	1		1.23418	1.13302	1.34437	1.4193e-06	0.00249939
CD55	0.999859	0.922481	1.08373	0.997267	1		1.10073	0.945528	1.28142	0.215831	1		1.00679	0.931205	1.08851	0.865065	1		1.21328	0.970038	1.51753	0.0903552	1		1.20604	1.11716	1.302	1.61432e-06	0.00284282		1.26799	1.09739	1.46513	0.00127968	1		1.13666	0.94882	1.36169	0.164546	1		1.31135	1.22351	1.40551	1.83238e-14	3.22682e-11
CD58	0.908971	0.838388	0.985497	0.0206548	1		1.00842	0.860156	1.18224	0.917683	1		0.903626	0.83549	0.977318	0.0112897	1		1.13798	0.843738	1.53484	0.397093	1		1.04221	0.944114	1.1505	0.412357	1		1.0553	0.824879	1.35008	0.668484	1		0.937238	0.766622	1.14583	0.527236	1		1.08838	0.965535	1.22685	0.165749	1
CD59	1.12683	1.04179	1.21881	0.00285904	1		1.19868	1.03504	1.38821	0.0155289	1		1.15281	1.07019	1.24181	0.000178303	0.313992		1.39723	1.11797	1.74624	0.0032792	1		1.35546	1.26337	1.45425	2.39231e-17	4.21286e-14		1.39279	1.18205	1.64109	7.55123e-05	0.132977		1.36309	1.1767	1.57901	3.6452e-05	0.0641919		1.47592	1.38042	1.57803	3.91285e-30	6.89052e-27
CD6	0.980687	0.896409	1.07289	0.670557	1		1.00296	0.833065	1.2075	0.975109	1		0.979484	0.897721	1.06869	0.64113	1		1.08025	0.784317	1.48785	0.636488	1		0.95152	0.85259	1.06193	0.374958	1		0.778961	0.593781	1.02189	0.0712885	1		0.864047	0.690957	1.0805	0.200122	1		0.96675	0.847689	1.10253	0.614053	1
CD63	1.09421	0.999532	1.19785	0.0511929	1		1.09043	0.909582	1.30725	0.349417	1		1.09515	1.00307	1.19567	0.0425139	1		0.823598	0.60051	1.12956	0.228547	1		1.04035	0.933302	1.15967	0.475235	1		1.02637	0.788245	1.33643	0.846763	1		0.944023	0.753303	1.18303	0.616872	1		1.03537	0.908346	1.18016	0.602709	1
CD69	1.08814	0.999047	1.18517	0.0526069	1		1.04756	0.880926	1.24571	0.599133	1		1.09221	1.00521	1.18675	0.0372746	1		1.01837	0.739135	1.40311	0.911338	1		1.07484	0.967922	1.19357	0.176982	1		1.10669	0.848347	1.44369	0.454825	1		1.06278	0.857903	1.31657	0.577361	1		1.10392	0.971756	1.25406	0.128602	1
CD70	1.02002	0.933259	1.11485	0.66203	1		1.15946	0.967876	1.38896	0.10835	1		1.03745	0.951891	1.13071	0.402433	1		1.06178	0.766473	1.47087	0.718446	1		1.11902	1.0064	1.24424	0.0377222	1		1.25789	0.972564	1.62692	0.080456	1		1.30396	1.06088	1.60275	0.0116883	1		1.14307	1.00906	1.29488	0.0355789	1
CD74	1.18152	1.08316	1.28882	0.000169144	0.297862		1.21347	1.02209	1.4407	0.0271428	1		1.19037	1.09431	1.29486	4.9177e-05	0.0866006		1.54063	1.17307	2.02335	0.00188462	1		1.32622	1.19825	1.46785	4.93336e-08	8.68764e-05		1.44819	1.14634	1.82952	0.00190113	1		1.35018	1.09467	1.66534	0.00503077	1		1.49016	1.3284	1.67161	1.01777e-11	1.7923e-08
CD79B	1.1087	1.02252	1.20216	0.0124429	1		1.06781	0.904712	1.26031	0.43785	1		1.11338	1.02944	1.20417	0.00723901	1		1.11643	0.839787	1.4842	0.448385	1		1.19681	1.08742	1.3172	0.000238934	0.420763		1.29045	1.03971	1.60166	0.0207048	1		1.30643	1.08843	1.56809	0.00410816	1		1.3643	1.23168	1.5112	2.61874e-09	4.6116e-06
CD83	1.1354	1.04397	1.23484	0.00303128	1		1.18271	0.995157	1.40561	0.0567937	1		1.15122	1.06172	1.24827	0.000648443	1		1.31525	0.999911	1.73004	0.0500702	1		1.24847	1.13098	1.37817	1.07865e-05	0.018995		1.19338	0.943134	1.51001	0.140917	1		1.40124	1.17072	1.67715	0.000234319	0.412635		1.34899	1.20775	1.50674	1.12482e-07	0.000198081
CD84	1.01272	0.929735	1.10311	0.771981	1		1.02765	0.86711	1.2179	0.753012	1		1.02546	0.943691	1.1143	0.553234	1		0.915347	0.663104	1.26354	0.59073	1		0.988025	0.891184	1.09539	0.818938	1		1.18703	0.905181	1.55664	0.215086	1		1.0089	0.813089	1.25187	0.935833	1		0.994121	0.877751	1.12592	0.926039	1
CD8A	1.06601	0.982729	1.15636	0.123506	1		1.11246	0.942315	1.31333	0.208239	1		1.08137	0.999347	1.17013	0.0519239	1		1.34371	1.0158	1.77748	0.0384679	1		1.04468	0.946065	1.15357	0.387577	1		0.858252	0.675331	1.09072	0.211326	1		1.20587	0.99462	1.46199	0.0567667	1		1.03607	0.921221	1.16524	0.554429	1
CD93	0.974385	0.899599	1.05539	0.524211	1		1.02388	0.874879	1.19825	0.768696	1		0.994689	0.920834	1.07447	0.892394	1		1.26861	0.969595	1.65983	0.0827666	1		1.13442	1.03588	1.24233	0.00652217	1		1.24244	1.01987	1.51357	0.0311339	1		1.25524	1.05224	1.4974	0.0115431	1		1.28023	1.16184	1.41067	6.0326e-07	0.00106234
CD99	1.09659	1.00121	1.20105	0.0470366	1		1.2886	1.08489	1.53058	0.00387715	1		1.09437	1.00184	1.19546	0.0454215	1		1.2435	0.922626	1.67596	0.152388	1		1.39859	1.26918	1.54121	1.27351e-11	2.24265e-08		1.6327	1.35504	1.96726	2.53969e-07	0.000447239		1.24047	1.0086	1.52563	0.0412366	1		1.56825	1.41382	1.73955	1.78073e-17	3.13587e-14
CD99L2	1.12218	1.02719	1.22596	0.0106362	1		1.17033	0.978562	1.39969	0.0849504	1		1.12472	1.0322	1.22554	0.00728462	1		1.10914	0.831221	1.47997	0.481524	1		1.30148	1.17373	1.44313	5.76193e-07	0.00101468		1.64354	1.33291	2.02656	3.34186e-06	0.00588501		1.24887	1.01009	1.5441	0.0400949	1		1.43187	1.27407	1.60921	1.68143e-09	2.96099e-06
CDC27	1.08861	1.00304	1.18149	0.0420961	1		1.06216	0.895925	1.25924	0.487411	1		1.09194	1.00842	1.18238	0.0302712	1		1.20233	0.896843	1.61188	0.217935	1		1.09075	0.985634	1.20707	0.0929364	1		1.16789	0.912483	1.49479	0.217717	1		1.17645	0.964091	1.43558	0.109612	1		1.13061	1.00282	1.27468	0.0448515	1
CDC37	1.07295	0.988363	1.16479	0.0928352	1		1.06676	0.903329	1.25976	0.446242	1		1.07459	0.992144	1.16388	0.0773409	1		0.9442	0.693059	1.28635	0.715908	1		1.04457	0.944777	1.1549	0.394696	1		1.16554	0.906393	1.49879	0.23249	1		1.03509	0.844079	1.26932	0.740385	1		1.0586	0.938307	1.19431	0.354807	1
CDCP1	1.16158	1.06587	1.26588	0.000639801	1		1.00353	0.838342	1.20127	0.96936	1		1.18691	1.09256	1.28941	5.02125e-05	0.0884242		1.59348	1.25303	2.02645	0.000145092	0.255508		1.05735	0.947877	1.17946	0.317295	1		1.0255	0.822633	1.27839	0.822854	1		1.37757	1.12874	1.68127	0.0016249	1		1.13662	1.0002	1.29166	0.0496469	1
CDH1	1.06902	0.996849	1.14642	0.0612742	1		1.16842	1.02428	1.33283	0.0204923	1		1.08119	1.01094	1.15631	0.0227592	1		1.06706	0.868542	1.31094	0.536575	1		1.19269	1.10675	1.28531	3.87385e-06	0.00682185		1.15094	0.966735	1.37026	0.114148	1		1.15007	0.987904	1.33886	0.0713771	1		1.27632	1.17599	1.38521	5.18871e-09	9.13733e-06
CDH15	1.17685	1.0955	1.26423	8.35141e-06	0.0147068		1.35368	1.17575	1.55854	2.5338e-05	0.0446202		1.17797	1.09908	1.26252	3.6331e-06	0.00639789		1.24955	0.996279	1.56721	0.0538875	1		1.27391	1.16906	1.38817	3.30613e-08	5.8221e-05		1.53269	1.2866	1.82585	1.73459e-06	0.00305461		1.23268	1.0459	1.45281	0.012586	1		1.27301	1.14944	1.40986	3.59516e-06	0.00633108
CDH17	0.936569	0.86226	1.01728	0.120241	1		1.05348	0.904258	1.22734	0.503757	1		0.94907	0.875898	1.02836	0.201617	1		1.15223	0.900262	1.47473	0.260386	1		0.971798	0.88125	1.07165	0.566465	1		0.924479	0.755231	1.13166	0.446572	1		1.01434	0.828325	1.24213	0.890442	1		0.975689	0.866901	1.09813	0.683249	1
CDH2	1.17678	1.06886	1.2956	0.000910081	1		1.01488	0.838974	1.22768	0.879092	1		1.19424	1.08789	1.31099	0.000191253	0.336796		1.42269	1.10969	1.82399	0.00541953	1		1.10618	0.981822	1.24628	0.0972183	1		1.29055	1.0514	1.5841	0.0147144	1		1.20099	0.943214	1.52921	0.137349	1		1.12799	0.978405	1.30044	0.0970703	1
CDH3	0.988537	0.909342	1.07463	0.786698	1		1.11044	0.94254	1.30824	0.210403	1		1.00189	0.923903	1.08646	0.963553	1		1.22051	0.906886	1.64259	0.188508	1		1.1817	1.07178	1.30289	0.000802934	1		1.11948	0.870718	1.43932	0.378702	1		1.18403	0.968256	1.4479	0.0998206	1		1.39767	1.25779	1.55311	4.87258e-10	8.58062e-07
CDH5	0.879043	0.807993	0.956342	0.00271644	1		0.814327	0.688886	0.962609	0.0161065	1		0.886614	0.817038	0.962114	0.00389795	1		0.86102	0.646798	1.14619	0.305275	1		0.899643	0.813145	0.995343	0.0403157	1		1.05077	0.835779	1.32106	0.671561	1		1.04308	0.852151	1.27678	0.682624	1		0.952413	0.844298	1.07437	0.427717	1
CDH6	0.989866	0.91168	1.07476	0.80828	1		1.02548	0.870735	1.20773	0.763038	1		0.989785	0.913921	1.07195	0.800755	1		1.17067	0.889534	1.54065	0.260768	1		1.05203	0.952217	1.1623	0.318622	1		1.04102	0.823462	1.31606	0.736798	1		1.04173	0.850304	1.27625	0.693103	1		1.10889	0.98442	1.2491	0.0888481	1
CDHR1	0.952254	0.873052	1.03864	0.269482	1		1.03698	0.877109	1.22598	0.670799	1		0.93755	0.860661	1.02131	0.139662	1		0.952117	0.672605	1.34779	0.781988	1		0.950694	0.854582	1.05761	0.352444	1		0.834319	0.632318	1.10085	0.20031	1		0.880673	0.6975	1.11195	0.28549	1		0.972342	0.857083	1.1031	0.663057	1
CDHR2	1.17227	1.04427	1.31596	0.00705347	1		0.91346	0.729522	1.14377	0.430098	1		1.17963	1.0542	1.31998	0.00397214	1		1.76519	1.24685	2.49902	0.00135598	1		1.14764	0.99682	1.32128	0.055404	1		1.48644	1.12908	1.9569	0.00472253	1		1.09078	0.813323	1.46289	0.561752	1		1.18315	0.999488	1.40055	0.0506954	1
CDHR5	1.02047	0.929671	1.12013	0.669988	1		1.22184	1.00912	1.47939	0.0400706	1		1.02784	0.938659	1.1255	0.553183	1		0.978047	0.710317	1.34669	0.891799	1		1.15344	1.02668	1.29586	0.0162505	1		1.14575	0.867564	1.51315	0.337635	1		1.13144	0.885743	1.44529	0.32283	1		1.06697	0.931406	1.22227	0.349768	1
CDKN1A	1.13858	1.04481	1.24077	0.00308117	1		1.14672	0.962628	1.36601	0.125181	1		1.14256	1.05088	1.24223	0.00178989	1		1.07827	0.790515	1.47078	0.634207	1		1.12036	1.00704	1.24644	0.0367179	1		1.43474	1.09525	1.87946	0.00878165	1		1.13135	0.91201	1.40345	0.261702	1		1.1341	0.997399	1.28953	0.0548248	1
CDKN2D	1.05977	0.972617	1.15473	0.18488	1		1.1074	0.926704	1.32333	0.261667	1		1.06353	0.978391	1.15608	0.147939	1		0.91323	0.668921	1.24677	0.567698	1		1.0781	0.969373	1.19903	0.165589	1		1.4658	1.09028	1.97066	0.0113288	1		1.03888	0.837023	1.28941	0.729336	1		1.07171	0.943074	1.21788	0.288437	1
CDNF	1.07633	0.992733	1.16696	0.0745563	1		1.09775	0.928852	1.29736	0.273897	1		1.08118	0.999839	1.16914	0.0504685	1		0.955732	0.68349	1.33641	0.791242	1		1.27238	1.18152	1.37023	1.85718e-10	3.27049e-07		1.41237	1.20378	1.65711	2.28794e-05	0.0402906		1.10247	0.904243	1.34416	0.334713	1		1.37974	1.29465	1.47042	3.7071e-23	6.52821e-20
CDON	0.997526	0.916303	1.08595	0.954417	1		1.33641	1.12544	1.58693	0.00093913	1		0.989384	0.910941	1.07458	0.800077	1		1.06673	0.781679	1.45574	0.683828	1		1.0938	0.984275	1.21552	0.0957992	1		1.2241	0.952062	1.57387	0.11482	1		0.965892	0.778518	1.19836	0.752463	1		1.01588	0.894678	1.15351	0.80791	1
CDSN	1.03688	0.954755	1.12606	0.389684	1		1.27845	1.08313	1.50899	0.00368393	1		1.03614	0.956325	1.12261	0.385374	1		1.13197	0.831102	1.54175	0.43165	1		1.26356	1.14273	1.39716	5.07084e-06	0.00892975		1.2302	0.964805	1.56861	0.0947189	1		1.05991	0.860358	1.30575	0.584557	1		1.44116	1.28154	1.62067	1.04927e-09	1.84776e-06
CEACAM1	1.07942	0.994115	1.17205	0.0688391	1		1.08409	0.948554	1.239	0.236055	1		1.08578	1.00133	1.17734	0.0463567	1		1.24159	0.951104	1.6208	0.111533	1		1.08269	0.986364	1.18841	0.0946844	1		1.14392	0.940932	1.3907	0.177299	1		1.13191	0.898495	1.42597	0.292978	1		0.999349	0.887043	1.12587	0.991457	1
CEACAM21	1.0406	0.95539	1.1334	0.361248	1		1.04602	0.88308	1.23903	0.602519	1		1.04898	0.965741	1.1394	0.25694	1		1.23063	0.911344	1.66178	0.175669	1		1.10212	0.997831	1.21732	0.0552131	1		1.05481	0.815626	1.36413	0.684241	1		1.13298	0.924497	1.38849	0.228838	1		1.14511	1.01809	1.28799	0.023894	1
CEACAM3	0.940947	0.860558	1.02885	0.181592	1		0.951536	0.797346	1.13554	0.581797	1		0.954242	0.875851	1.03965	0.284201	1		1.15417	0.857091	1.55422	0.344995	1		0.963023	0.866233	1.07063	0.485678	1		0.907032	0.683431	1.20379	0.499243	1		0.988747	0.803163	1.21721	0.915031	1		0.983939	0.868206	1.1151	0.7998	1
CEACAM5	0.979161	0.894571	1.07175	0.647788	1		1.11436	0.932354	1.3319	0.233988	1		0.957995	0.877096	1.04636	0.340421	1		0.985257	0.732253	1.32568	0.921862	1		1.08791	0.978696	1.20932	0.118511	1		0.867422	0.684908	1.09857	0.23799	1		1.09512	0.885832	1.35384	0.40109	1		1.0929	0.965616	1.23696	0.159678	1
CEACAM8	1.11903	1.02547	1.22112	0.0115816	1		1.08136	0.907271	1.28886	0.382433	1		1.10305	1.01325	1.2008	0.0235877	1		1.01895	0.755325	1.37458	0.902203	1		1.22499	1.10329	1.36012	0.000144052	0.253676		1.2677	0.984829	1.63182	0.0655725	1		1.0339	0.830128	1.2877	0.765933	1		1.37957	1.22	1.56002	2.88692e-07	0.000508386
CEBPB	1.00676	0.925275	1.09543	0.875595	1		0.842264	0.704909	1.00638	0.0587659	1		0.997432	0.918736	1.08287	0.951103	1		1.06202	0.787484	1.43228	0.693323	1		0.984861	0.889585	1.09034	0.768857	1		0.888313	0.688135	1.14672	0.363307	1		0.83295	0.670906	1.03413	0.0977375	1		1.04198	0.924868	1.17391	0.499046	1
CEICELV	1.10761	1.00978	1.21492	0.030281	1		0.966396	0.788128	1.18499	0.742496	1		1.0849	0.991195	1.18745	0.0770465	1		1.24125	0.926819	1.66236	0.147034	1		1.08106	0.963713	1.21269	0.183683	1		1.29104	1.00932	1.6514	0.0419685	1		1.13142	0.906839	1.41163	0.274061	1		1.09501	0.955117	1.25539	0.193085	1
CEIDL	0.989546	0.889324	1.10106	0.847048	1		0.992455	0.800628	1.23024	0.944903	1		0.966136	0.870536	1.07223	0.516956	1		1.49058	1.10278	2.01474	0.00942104	1		0.975925	0.858092	1.10994	0.710486	1		1.15802	0.90019	1.48971	0.253566	1		0.812292	0.620459	1.06344	0.130401	1		0.970813	0.829713	1.13591	0.711627	1
CEIHDL	0.991591	0.891128	1.10338	0.876873	1		0.971835	0.775562	1.21778	0.80397	1		1.00483	0.906324	1.11405	0.927009	1		1.21449	0.88655	1.66372	0.226236	1		0.933681	0.816191	1.06808	0.317276	1		1.07727	0.822036	1.41176	0.589522	1		0.900663	0.681979	1.18947	0.460947	1		0.871124	0.735522	1.03173	0.109995	1
CEILDL	1.10472	0.989333	1.23356	0.0768174	1		0.967452	0.762309	1.2278	0.785509	1		1.08658	0.97596	1.20973	0.129572	1		1.27985	0.922883	1.77488	0.13915	1		1.0569	0.923017	1.2102	0.42325	1		1.08166	0.815618	1.43448	0.58576	1		0.905238	0.682761	1.20021	0.489046	1		1.10665	0.942018	1.30005	0.217521	1
CEILHDL	0.927848	0.829456	1.03791	0.190408	1		0.856519	0.676397	1.08461	0.198528	1		0.946276	0.849739	1.05378	0.314497	1		1.16162	0.843493	1.59972	0.358849	1		0.877237	0.762855	1.00877	0.0661372	1		0.964222	0.715573	1.29927	0.810766	1		0.88189	0.663123	1.17283	0.387558	1		0.854911	0.718383	1.01739	0.0774257	1
CEILLDL	1.03992	0.93462	1.15709	0.472344	1		1.06826	0.86298	1.32238	0.544174	1		1.01146	0.911386	1.12251	0.830301	1		1.43711	1.05165	1.96384	0.0228392	1		1.03139	0.906704	1.17323	0.638224	1		1.23018	0.945196	1.6011	0.123367	1		0.870687	0.665937	1.13839	0.311357	1		1.05601	0.903324	1.23449	0.494022	1
CEILVLDL	1.12858	1.0171	1.25228	0.0226333	1		0.96813	0.775413	1.20874	0.774885	1		1.10122	0.995133	1.21863	0.0620959	1		1.51743	1.11331	2.06825	0.00830718	1		1.10639	0.974316	1.25638	0.119035	1		1.27801	0.972561	1.6794	0.0783492	1		1.0029	0.771345	1.30396	0.982765	1		1.16156	0.997591	1.35247	0.0537389	1
CEIMHDL	0.965582	0.868097	1.07401	0.518915	1		0.981971	0.787951	1.22376	0.871308	1		0.978615	0.882979	1.08461	0.680339	1		1.01062	0.724343	1.41004	0.950424	1		0.953312	0.835856	1.08727	0.476019	1		0.928309	0.696285	1.23765	0.61218	1		0.967896	0.745026	1.25744	0.806937	1		0.899389	0.764441	1.05816	0.201095	1
CEIMLDL	1.12654	1.01145	1.25472	0.0302284	1		0.977353	0.775853	1.23119	0.845813	1		1.10482	0.994789	1.22702	0.0625489	1		1.23396	0.889048	1.71268	0.208797	1		1.0854	0.951681	1.2379	0.221836	1		1.15569	0.874242	1.52776	0.309545	1		0.948775	0.720708	1.24901	0.707761	1		1.13018	0.965881	1.32242	0.126793	1
CEIMVLDL	0.973	0.869905	1.08831	0.631947	1		0.989324	0.787103	1.2435	0.9267	1		0.951708	0.853352	1.0614	0.37383	1		1.1874	0.859536	1.64032	0.297468	1		1.01824	0.890641	1.16411	0.791344	1		0.930546	0.705617	1.22717	0.61012	1		0.788373	0.595985	1.04286	0.0957244	1		1.04135	0.886303	1.22351	0.622316	1
CEISHDL	1.01091	0.921233	1.10932	0.818864	1		1.01319	0.839165	1.22332	0.891559	1		1.00628	0.919409	1.10135	0.891946	1		0.934085	0.665258	1.31154	0.69374	1		1.03143	0.921423	1.15456	0.590739	1		1.13382	0.860505	1.49396	0.37215	1		0.947613	0.748291	1.20003	0.65517	1		1.00613	0.876942	1.15436	0.9305	1
CEISLDL	1.00032	0.895465	1.11745	0.995514	1		1.08931	0.873312	1.35873	0.448064	1		0.982734	0.882299	1.0946	0.751511	1		1.18971	0.853207	1.65893	0.305793	1		1.01893	0.891367	1.16475	0.783457	1		1.02492	0.7759	1.35387	0.862382	1		0.895836	0.678015	1.18363	0.438997	1		1.0252	0.871224	1.20638	0.764409	1
CEISVLDL	1.01473	0.906941	1.13534	0.798532	1		1.11126	0.893547	1.38201	0.343003	1		1.01011	0.905744	1.12651	0.856498	1		1.47506	1.07584	2.02242	0.015778	1		1.08478	0.950959	1.23743	0.225728	1		1.1821	0.893199	1.56444	0.241981	1		1.00312	0.762405	1.31982	0.982273	1		1.0956	0.934245	1.28482	0.261345	1
CEIVLDL	0.951392	0.853094	1.06102	0.370498	1		0.951664	0.763832	1.18569	0.658737	1		0.966562	0.869916	1.07395	0.526899	1		1.30271	0.960029	1.7677	0.0894948	1		0.988087	0.86833	1.12436	0.855733	1		1.38984	1.08827	1.77496	0.0083427	1		1.1845	0.933503	1.50299	0.163427	1		0.955498	0.814667	1.12067	0.575777	1
CEIVLHDL	0.931317	0.835128	1.03858	0.200781	1		0.949675	0.764044	1.18041	0.641697	1		0.928772	0.835348	1.03264	0.171898	1		1.08274	0.772827	1.51694	0.644017	1		0.774244	0.667771	0.897694	0.000699298	1		0.888424	0.640844	1.23165	0.4778	1		0.992761	0.767703	1.28379	0.955825	1		0.718992	0.595194	0.868539	0.000621802	1
CEIVLVLDL	1.05933	0.950879	1.18015	0.295584	1		1.05463	0.841659	1.32149	0.643964	1		1.04661	0.942264	1.1625	0.395248	1		1.31323	0.954997	1.80583	0.0936078	1		1.15679	1.01797	1.31455	0.0255467	1		1.11007	0.837498	1.47135	0.467601	1		1.05357	0.811181	1.3684	0.695624	1		1.22448	1.05204	1.42518	0.00891901	1
CEIVSVLDL	0.888773	0.798942	0.988705	0.0300874	1		1.00981	0.823722	1.23793	0.925174	1		0.895767	0.807893	0.993199	0.0366591	1		1.30724	0.964709	1.77138	0.0839459	1		0.945684	0.834232	1.07202	0.382708	1		1.22228	0.955342	1.56379	0.110357	1		0.980797	0.762694	1.26127	0.879891	1		0.899435	0.769506	1.0513	0.183026	1
CELA3A	0.904408	0.835975	0.978444	0.01232	1		0.959609	0.824698	1.11659	0.593774	1		0.908643	0.841807	0.980785	0.0139816	1		0.940057	0.693642	1.27401	0.690215	1		1.05341	0.958591	1.15762	0.279582	1		0.918387	0.721493	1.16901	0.489225	1		0.892667	0.736921	1.08133	0.245772	1		1.04112	0.928227	1.16775	0.491339	1
CEP164	1.07117	0.996256	1.15173	0.0630828	1		1.0341	0.869031	1.23052	0.705493	1		1.06269	0.989368	1.14146	0.0955183	1		1.09114	0.8093	1.47113	0.567235	1		1.04362	0.945398	1.15205	0.397212	1		0.830305	0.575459	1.19801	0.320143	1		0.950643	0.752492	1.20097	0.671255	1		1.05898	0.944447	1.18741	0.326443	1
CEP20	1.09683	1.01123	1.18967	0.0257918	1		1.14468	0.970865	1.34961	0.107812	1		1.09945	1.01609	1.18964	0.0184284	1		0.948249	0.688466	1.30606	0.744941	1		1.11101	1.00531	1.22783	0.0390317	1		1.06261	0.821715	1.37412	0.643387	1		0.989935	0.802672	1.22088	0.924665	1		1.11042	0.983835	1.2533	0.089869	1
CEP43	1.09419	1.00861	1.18703	0.0302805	1		1.02056	0.863616	1.20601	0.811229	1		1.09648	1.0131	1.18671	0.0224559	1		0.831768	0.610266	1.13367	0.243648	1		1.05218	0.951532	1.16347	0.321433	1		1.19213	0.935446	1.51924	0.15544	1		1.01204	0.82613	1.23979	0.907968	1		1.07377	0.951233	1.21209	0.249613	1
CEP85	1.09598	1.00698	1.19284	0.0339309	1		1.04566	0.876899	1.24689	0.619082	1		1.11459	1.027	1.20965	0.00937894	1		1.06053	0.776472	1.44849	0.711795	1		1.03794	0.933691	1.15382	0.490511	1		1.11014	0.847154	1.45476	0.448765	1		1.20619	0.984608	1.47763	0.0702623	1		1.06433	0.938617	1.20688	0.330955	1
CERT	1.08408	0.996405	1.17947	0.0606138	1		1.1533	0.972541	1.36766	0.101031	1		1.08786	1.00242	1.18058	0.0435904	1		1.02288	0.743705	1.40686	0.88935	1		1.08839	0.981181	1.20731	0.109399	1		1.31932	1.01552	1.71399	0.0379521	1		1.02431	0.829563	1.26477	0.823342	1		1.08473	0.957874	1.22838	0.199943	1
CES1	1.03024	0.945864	1.12215	0.494339	1		0.873162	0.733239	1.03979	0.12797	1		1.03842	0.955685	1.12832	0.373477	1		1.40909	1.13239	1.75341	0.00210738	1		0.992407	0.895077	1.10032	0.884928	1		1.06573	0.883517	1.28551	0.505781	1		0.904225	0.72997	1.12008	0.356654	1		1.00155	0.886806	1.13113	0.980136	1
CES2	1.12434	1.03721	1.2188	0.00440454	1		1.21485	1.03563	1.42508	0.0168498	1		1.11529	1.03112	1.20634	0.00642324	1		1.28591	0.969004	1.70647	0.0815264	1		1.11872	1.01302	1.23545	0.0267282	1		1.06501	0.828188	1.36955	0.62353	1		1.02988	0.836066	1.26861	0.781972	1		1.09297	0.968923	1.2329	0.148075	1
CES3	1.08614	1.00297	1.17621	0.0420533	1		1.04191	0.882659	1.2299	0.627576	1		1.08286	1.0019	1.17037	0.0446612	1		0.952727	0.703873	1.28956	0.753874	1		1.03251	0.934197	1.14117	0.530884	1		0.960492	0.742605	1.24231	0.758777	1		0.922913	0.735725	1.15773	0.487914	1		1.05879	0.942168	1.18984	0.337337	1
CETLICELV	1.00982	0.915438	1.11394	0.845212	1		0.995481	0.818994	1.21	0.963714	1		1.01231	0.920664	1.11308	0.800518	1		1.16455	0.874935	1.55004	0.296395	1		0.988615	0.875833	1.11592	0.85301	1		0.718981	0.449382	1.15032	0.168837	1		0.884	0.648874	1.20433	0.434488	1		1.01657	0.880197	1.17407	0.823048	1
CETLIIDL	0.92674	0.853879	1.00582	0.0685867	1		1.07318	0.907574	1.26901	0.408846	1		0.927261	0.85626	1.00415	0.0631527	1		1.01344	0.753958	1.36222	0.92951	1		0.914212	0.828302	1.00903	0.0748476	1		0.754003	0.613108	0.927277	0.00746374	1		0.892695	0.732731	1.08758	0.259884	1		0.864061	0.76859	0.971391	0.014449	1
CETLILHDL	0.876489	0.81373	0.944089	0.000505486	0.890162		1.01607	0.860553	1.19969	0.850811	1		0.864113	0.804431	0.928223	6.33853e-05	0.111622		0.911185	0.692723	1.19854	0.506025	1		0.910237	0.830267	0.997909	0.0450042	1		0.784944	0.649283	0.948949	0.0123747	1		0.776169	0.65908	0.914059	0.00238902	1		0.905516	0.811163	1.01084	0.0770825	1
CETLILLDL	1.02567	0.948267	1.10939	0.526644	1		0.976879	0.872918	1.09322	0.683661	1		1.01518	0.942984	1.0929	0.689008	1		1.05367	0.749615	1.48107	0.763435	1		0.979875	0.908159	1.05726	0.600099	1		0.946917	0.790931	1.13367	0.55257	1		0.933438	0.838899	1.03863	0.206124	1		1.00165	0.905306	1.10824	0.974529	1
CETLILVLDL	0.894371	0.815549	0.980812	0.0177107	1		0.996795	0.836772	1.18742	0.971314	1		0.902762	0.825577	0.987164	0.0248768	1		0.857363	0.616559	1.19222	0.360271	1		0.901946	0.804945	1.01064	0.0754448	1		0.908673	0.694606	1.18871	0.484715	1		0.943141	0.749973	1.18606	0.616622	1		0.850183	0.735992	0.982092	0.0274144	1
CETLIMHDL	0.892304	0.82448	0.965708	0.00472612	1		0.892164	0.759773	1.04762	0.163827	1		0.89882	0.831943	0.971073	0.00684884	1		0.841784	0.649634	1.09077	0.192642	1		0.914667	0.827893	1.01054	0.079448	1		0.797905	0.64396	0.988653	0.0389844	1		0.871613	0.730518	1.03996	0.127227	1		0.922868	0.819328	1.03949	0.186145	1
CETLIMLDL	1.04148	0.947867	1.14434	0.397674	1		1.10544	0.917594	1.33173	0.291455	1		1.02861	0.939006	1.12676	0.5441	1		0.90731	0.675899	1.21795	0.517309	1		1.04817	0.933661	1.17673	0.425392	1		1.12036	0.835748	1.50189	0.447226	1		1.08664	0.855914	1.37956	0.495033	1		1.00934	0.878714	1.15939	0.895378	1
CETLIMVLDL	0.846987	0.774617	0.926119	0.000268148	0.472209		0.842662	0.70509	1.00708	0.059774	1		0.857248	0.786061	0.934881	0.000497	0.875216		0.862886	0.644579	1.15513	0.321706	1		0.829883	0.743282	0.926574	0.000912313	1		0.833835	0.65842	1.05599	0.131565	1		0.886158	0.711177	1.10419	0.281532	1		0.799627	0.697583	0.916598	0.00132617	1
CETLISHDL	0.946598	0.866842	1.03369	0.221677	1		0.910679	0.765537	1.08334	0.290831	1		0.937148	0.860468	1.02066	0.136101	1		0.696391	0.531466	0.912495	0.00868837	1		0.911964	0.822289	1.01142	0.0809822	1		0.755325	0.595001	0.958848	0.0211541	1		0.810175	0.663634	0.989076	0.0386487	1		0.903735	0.797418	1.02423	0.112938	1
CETLISLDL	0.96319	0.879983	1.05426	0.41586	1		0.926937	0.775304	1.10823	0.405147	1		0.973643	0.891867	1.06292	0.550657	1		1.20473	0.86116	1.68537	0.276877	1		0.943436	0.844914	1.05345	0.300799	1		1.20095	0.913354	1.57911	0.18983	1		0.975466	0.781863	1.21701	0.82582	1		0.908095	0.794525	1.0379	0.157271	1
CETLISVLDL	0.89733	0.819329	0.982757	0.0195489	1		0.947479	0.791775	1.1338	0.555856	1		0.896834	0.821172	0.979468	0.0154639	1		0.809714	0.598154	1.0961	0.171903	1		0.908449	0.812845	1.0153	0.0905682	1		0.744607	0.580478	0.955143	0.0202736	1		0.746599	0.59843	0.931454	0.00962157	1		0.895766	0.782453	1.02549	0.110659	1
CETLIVLHDL	0.968056	0.896139	1.04574	0.409757	1		0.933396	0.805798	1.0812	0.358079	1		0.953471	0.885106	1.02712	0.209421	1		0.834324	0.646342	1.07698	0.164334	1		0.884977	0.813764	0.962422	0.00430522	1		0.798782	0.654883	0.974299	0.0266284	1		0.826198	0.703357	0.970493	0.0200888	1		0.881661	0.795372	0.977311	0.0165421	1
CETLIVLVLDL	0.964697	0.869057	1.07086	0.499853	1		0.92031	0.742387	1.14087	0.448674	1		0.948138	0.85537	1.05097	0.310707	1		0.620172	0.395228	0.973144	0.0376698	1		0.883962	0.769416	1.01556	0.0815223	1		0.634976	0.426623	0.945083	0.0251967	1		0.620422	0.432205	0.890604	0.00964924	1		0.887695	0.747742	1.05384	0.173543	1
CETLIVSVLDL	0.919684	0.843861	1.00232	0.0564917	1		0.87114	0.734078	1.03379	0.114226	1		0.92578	0.851327	1.00674	0.0714078	1		1.13648	0.847475	1.52403	0.392799	1		0.867753	0.779872	0.965536	0.0092203	1		0.675792	0.547278	0.834484	0.000271209	0.4776		0.762311	0.619089	0.938668	0.0105847	1		0.823474	0.721948	0.939277	0.00381384	1
CETN2	1.14657	1.05722	1.24347	0.00095221	1		1.07953	0.910471	1.27998	0.378514	1		1.14347	1.0568	1.23724	0.000856697	1		1.01466	0.737946	1.39514	0.928613	1		1.09872	0.993303	1.21532	0.0673365	1		1.16834	0.901959	1.5134	0.23862	1		1.04963	0.85203	1.29306	0.648972	1		1.11256	0.985784	1.25565	0.0839811	1
CFC1	0.958114	0.877076	1.04664	0.34263	1		0.877391	0.735078	1.04726	0.147438	1		0.97169	0.892243	1.05821	0.509327	1		1.16066	0.885707	1.52098	0.280084	1		1.01084	0.910675	1.12203	0.839489	1		0.859073	0.665465	1.10901	0.243664	1		1.07043	0.868565	1.3192	0.523256	1		1.12677	1.00199	1.26709	0.0462459	1
CGA	1.21268	1.05279	1.39684	0.00751268	1		1.40249	1.06852	1.84083	0.0147829	1		1.19158	1.03833	1.36745	0.0125784	1		0.998137	0.690048	1.44378	0.992101	1		1.24824	1.05372	1.47866	0.0103035	1		1.13291	0.854132	1.50269	0.386527	1		1.31671	0.926899	1.87044	0.124498	1		1.35104	1.10032	1.65888	0.00406852	1
CGREF1	1.10795	1.02047	1.20292	0.0145697	1		1.25614	1.07118	1.47305	0.00501498	1		1.13026	1.0438	1.22388	0.00256184	1		1.39183	1.03893	1.8646	0.026693	1		1.3066	1.18298	1.44314	1.33749e-07	0.000235532		1.48316	1.16303	1.89142	0.00148607	1		1.40867	1.15352	1.72026	0.000777142	1		1.47864	1.31475	1.66296	6.77657e-11	1.19335e-07
CHAC2	1.12528	1.03571	1.22261	0.00528658	1		0.982409	0.826693	1.16746	0.840253	1		1.12133	1.03457	1.21536	0.00531408	1		1.03732	0.767627	1.40178	0.81146	1		1.03908	0.937852	1.15123	0.463529	1		1.02059	0.790222	1.31811	0.875923	1		0.93498	0.754362	1.15884	0.539296	1		1.08574	0.961726	1.22574	0.183737	1
CHEK2	0.893104	0.816214	0.977238	0.0138438	1		0.926184	0.769595	1.11463	0.417074	1		0.888208	0.814029	0.969146	0.00771369	1		0.795174	0.560567	1.12797	0.198822	1		0.934821	0.837575	1.04336	0.229115	1		0.859704	0.638846	1.15692	0.318352	1		0.779627	0.620406	0.979712	0.0326907	1		0.92126	0.807727	1.05075	0.221625	1
CHGB	1.04567	0.961791	1.13687	0.295166	1		1.11032	0.939261	1.31252	0.220231	1		1.05611	0.97359	1.14562	0.188453	1		1.30695	0.970097	1.76077	0.0783474	1		1.27567	1.15219	1.41239	2.76851e-06	0.00487535		1.30626	1.0301	1.65646	0.0274762	1		1.24907	1.02081	1.52836	0.0307692	1		1.52287	1.35738	1.70855	7.74277e-13	1.3635e-09
CHI3L1	1.248	1.15465	1.3489	2.33471e-08	4.11142e-05		1.14134	0.974938	1.33615	0.100111	1		1.24383	1.15312	1.34169	1.6301e-08	2.8706e-05		1.54356	1.20094	1.98393	0.00069929	1		1.20954	1.10012	1.32986	8.4188e-05	0.148255		1.35627	1.0836	1.69756	0.00778815	1		1.30215	1.07974	1.57036	0.00572907	1		1.30249	1.16567	1.45537	3.05118e-06	0.00537313
CHIT1	0.966703	0.893574	1.04582	0.398786	1		0.880795	0.758569	1.02271	0.0958475	1		0.99475	0.919336	1.07635	0.895893	1		1.78496	1.07526	2.96309	0.025051	1		0.986035	0.889822	1.09265	0.788336	1		1.22577	0.859175	1.7488	0.26151	1		1.62458	1.16838	2.25889	0.00390996	1		1.06572	0.930522	1.22057	0.357759	1
CHL1	0.814094	0.743426	0.891479	9.01824e-06	0.0158811		0.941556	0.78645	1.12725	0.512003	1		0.822083	0.752885	0.897641	1.25932e-05	0.0221767		1.14316	0.846229	1.54428	0.38325	1		0.905968	0.812453	1.01025	0.0756382	1		1.08056	0.83771	1.39381	0.550808	1		0.828747	0.65837	1.04321	0.109663	1		0.935661	0.822338	1.0646	0.31268	1
CHMP1A	1.05782	0.972766	1.15032	0.188718	1		1.08275	0.914451	1.28202	0.356311	1		1.05407	0.971622	1.14351	0.205078	1		0.975581	0.712535	1.33573	0.877438	1		1.036	0.935225	1.14763	0.498197	1		1.37565	1.06918	1.76997	0.0131297	1		0.91555	0.741654	1.13022	0.41166	1		1.01883	0.900801	1.15233	0.76646	1
CHRDL1	1.01945	0.929526	1.11807	0.682682	1		1.1199	0.934408	1.34222	0.220313	1		1.03344	0.94503	1.13013	0.470955	1		1.15331	0.858284	1.54976	0.344032	1		1.313	1.17738	1.46424	9.8033e-07	0.00172636		1.37508	1.07398	1.7606	0.0115355	1		1.31244	1.06089	1.62363	0.0122641	1		1.53234	1.35451	1.73351	1.19038e-11	2.09627e-08
CHRDL2	1.02744	0.940948	1.12187	0.546308	1		0.951264	0.797246	1.13504	0.579281	1		1.03285	0.948236	1.12501	0.45861	1		1.1448	0.836336	1.56704	0.398533	1		1.05065	0.944783	1.16838	0.361875	1		0.857754	0.659656	1.11534	0.252107	1		0.918097	0.732993	1.14995	0.456976	1		1.16198	1.02509	1.31714	0.0189012	1
CIAPIN1	1.08841	1.00057	1.18396	0.0484658	1		1.09987	0.927052	1.3049	0.275059	1		1.08715	1.00179	1.17977	0.0451791	1		1.09597	0.805134	1.49186	0.560283	1		1.07862	0.972901	1.19582	0.150439	1		1.24075	0.961337	1.60136	0.0974992	1		0.991185	0.802507	1.22422	0.934499	1		1.10473	0.975429	1.25116	0.116818	1
CIDL	0.947011	0.786995	1.13956	0.564253	1		0.692274	0.457146	1.04834	0.0823793	1		0.930609	0.777579	1.11376	0.43269	1		0.868228	0.621504	1.2129	0.407434	1		0.653352	0.518125	0.823872	0.00032131	0.565826		0.688684	0.513957	0.922812	0.0124891	1		0.851594	0.534267	1.3574	0.499442	1		0.637855	0.482371	0.843456	0.00160884	1
Citrate	0.969775	0.889707	1.05705	0.485125	1		0.961015	0.817613	1.12957	0.629598	1		0.986001	0.907178	1.07167	0.740156	1		1.21548	0.913872	1.61663	0.179904	1		1.02186	0.924549	1.12942	0.671862	1		1.23676	0.968217	1.5798	0.0888689	1		1.2806	1.04951	1.56258	0.0148523	1		1.02433	0.906755	1.15715	0.699191	1
CKAP4	1.07844	0.998406	1.16489	0.0549284	1		1.15382	0.991222	1.34309	0.0648581	1		1.09054	1.01241	1.1747	0.022301	1		1.35763	1.0801	1.70647	0.00878231	1		1.27829	1.174	1.39185	1.56431e-08	2.75475e-05		1.36995	1.14095	1.64493	0.000743843	1		1.25539	1.05776	1.48995	0.00925342	1		1.43442	1.31353	1.56643	9.64396e-16	1.6983e-12
CKMT1A.CKMT1B	1.00998	0.926671	1.10077	0.821154	1		1.245	1.03251	1.50122	0.0217283	1		1.01002	0.929155	1.09792	0.814858	1		1.31703	0.926132	1.87291	0.125313	1		1.15045	1.03123	1.28346	0.01204	1		0.931664	0.715568	1.21302	0.599083	1		0.994499	0.806373	1.22651	0.958878	1		1.14063	1.00065	1.30021	0.0488776	1
CLC	1.01815	0.933439	1.11055	0.684824	1		1.1951	1.01587	1.40595	0.0315556	1		1.01276	0.930747	1.10201	0.768491	1		0.78945	0.556949	1.11901	0.184092	1		1.11317	1.00512	1.23284	0.0395816	1		1.54868	1.24349	1.92878	9.38194e-05	0.165216		0.964905	0.772753	1.20484	0.752519	1		1.15719	1.02471	1.30678	0.0185938	1
CLDLChol	0.961787	0.866829	1.06715	0.462565	1		0.798076	0.647785	0.983236	0.0341064	1		0.93785	0.847433	1.03791	0.214779	1		0.991693	0.719528	1.36681	0.959358	1		0.889522	0.783012	1.01052	0.0719925	1		0.794249	0.597795	1.05526	0.11207	1		0.707384	0.540287	0.92616	0.0118047	1		0.852048	0.729031	0.995824	0.0441567	1
CLEC10A	1.06288	0.972926	1.16115	0.176483	1		1.01549	0.850716	1.21218	0.86486	1		1.05873	0.971593	1.15368	0.1928	1		1.1831	0.876958	1.59612	0.271078	1		1.19007	1.0697	1.32399	0.00138144	1		1.49806	1.16041	1.93397	0.00192416	1		1.09917	0.877581	1.37672	0.410407	1		1.33831	1.17925	1.51882	6.35585e-06	0.0111927
CLEC11A	1.04897	0.965212	1.14	0.260138	1		0.858617	0.723274	1.01929	0.0815559	1		1.05046	0.968989	1.13878	0.232013	1		1.1978	0.862238	1.66396	0.281842	1		1.00099	0.903354	1.10917	0.984957	1		0.904228	0.696635	1.17368	0.449324	1		0.982426	0.800162	1.20621	0.865526	1		1.0313	0.912646	1.16538	0.621154	1
CLEC14A	1.05735	0.973294	1.14867	0.18699	1		1.09696	0.930237	1.29357	0.27122	1		1.07063	0.988118	1.16003	0.0953438	1		1.12708	0.841326	1.50988	0.422627	1		1.3207	1.19988	1.45369	1.3271e-08	2.33702e-05		1.41356	1.12873	1.77025	0.00257127	1		1.36394	1.12938	1.64721	0.00126542	1		1.56601	1.40784	1.74196	1.50127e-16	2.64373e-13
CLEC1A	1.0222	0.943636	1.10731	0.590424	1		1.06564	0.908613	1.24981	0.43439	1		1.03366	0.956583	1.11695	0.402384	1		1.26252	0.945105	1.68654	0.114602	1		1.26838	1.15528	1.39254	6.05548e-07	0.00106637		1.14834	0.902878	1.46053	0.259614	1		1.23395	1.02076	1.49167	0.0298334	1		1.52977	1.37736	1.69905	2.03047e-15	3.57566e-12
CLEC1B	1.06482	0.977061	1.16046	0.152375	1		1.06779	0.896137	1.27231	0.463232	1		1.07773	0.991394	1.17158	0.0788975	1		1.0218	0.750107	1.3919	0.891241	1		1.06923	0.962736	1.1875	0.211115	1		1.0734	0.824148	1.39803	0.599308	1		1.07535	0.864647	1.3374	0.513811	1		1.10326	0.972157	1.25203	0.127887	1
CLEC4A	0.959189	0.880202	1.04526	0.34195	1		1.02384	0.862419	1.21546	0.787853	1		0.962605	0.885381	1.04656	0.371707	1		1.00037	0.742952	1.34698	0.998045	1		1.01623	0.912019	1.13236	0.770505	1		0.764454	0.609216	0.959251	0.0203828	1		0.905705	0.7298	1.12401	0.368682	1		1.07931	0.94623	1.23111	0.255629	1
CLEC4C	0.95516	0.879453	1.03738	0.276202	1		0.982797	0.833341	1.15906	0.836655	1		0.959965	0.886087	1.04	0.317299	1		0.839458	0.608795	1.15752	0.285695	1		1.00997	0.91494	1.11487	0.844009	1		1.29576	1.00055	1.67808	0.0495114	1		0.843821	0.688476	1.03422	0.101862	1		0.990911	0.879859	1.11598	0.880327	1
CLEC4D	1.15433	1.05935	1.25783	0.00105284	1		1.06959	0.900296	1.27071	0.444134	1		1.14326	1.05181	1.24267	0.00164603	1		1.02767	0.774486	1.36363	0.849975	1		1.20939	1.08897	1.34314	0.000381444	0.671723		1.22014	0.965912	1.54128	0.0951057	1		1.06488	0.862385	1.31491	0.559127	1		1.36121	1.20259	1.54074	1.06854e-06	0.0018817
CLEC4G	1.07817	0.988211	1.17633	0.0904127	1		1.18975	0.992566	1.42611	0.0602055	1		1.07986	0.992205	1.17527	0.0752678	1		1.22998	0.888349	1.703	0.212446	1		1.21717	1.093	1.35544	0.000343762	0.605365		1.16982	0.89297	1.53251	0.254951	1		1.11261	0.889402	1.39184	0.350269	1		1.23011	1.08008	1.40098	0.00180364	1
CLEC5A	1.09146	1.00142	1.18959	0.0463401	1		1.14993	0.970075	1.36314	0.107423	1		1.09715	1.00933	1.19262	0.0293997	1		1.31034	0.974348	1.76218	0.0737625	1		1.20438	1.08647	1.33508	0.000403494	0.710553		1.36898	1.07282	1.74692	0.0115665	1		1.14594	0.927997	1.41507	0.205622	1		1.25715	1.11221	1.42097	0.00025052	0.441166
CLEC6A	1.14779	1.05618	1.24734	0.00116224	1		1.10638	0.934224	1.31025	0.241393	1		1.15487	1.06505	1.25227	0.00049117	0.86495		1.15723	0.858302	1.56028	0.33816	1		1.11201	1.00301	1.23285	0.043686	1		1.20295	0.940405	1.53878	0.141324	1		1.12482	0.907117	1.39478	0.283824	1		1.15525	1.02374	1.30365	0.0192541	1
CLEC7A	1.05019	0.963244	1.14499	0.266697	1		1.12852	0.940528	1.35408	0.193432	1		1.04228	0.958857	1.13297	0.330572	1		0.691639	0.5924	0.807504	3.07603e-06	0.00541689		1.13815	1.01372	1.27785	0.0284693	1		1.09384	0.830367	1.44092	0.523514	1		1.03724	0.842269	1.27735	0.730705	1		1.34369	1.1513	1.56822	0.000178952	0.315135
CLHDL	0.895634	0.790256	1.01507	0.0843714	1		0.952445	0.738809	1.22786	0.70693	1		0.901037	0.798248	1.01706	0.0917486	1		0.932835	0.639809	1.36006	0.717792	1		0.8749	0.748147	1.02313	0.0941955	1		0.798633	0.564971	1.12893	0.202924	1		1.0178	0.749834	1.38153	0.90988	1		0.849432	0.700341	1.03026	0.0974696	1
CLIP2	1.11008	1.01819	1.21026	0.0178439	1		1.10057	0.925626	1.30859	0.277927	1		1.11058	1.02124	1.20772	0.0142326	1		0.937926	0.686667	1.28112	0.687086	1		1.07651	0.969207	1.19569	0.16877	1		1.18685	0.902724	1.5604	0.219831	1		1.13038	0.91077	1.40294	0.266153	1		1.0955	0.964507	1.24429	0.160371	1
CLLDL	1.09922	0.985356	1.22624	0.0899624	1		0.898217	0.707393	1.14052	0.378342	1		1.07282	0.964291	1.19357	0.196434	1		1.44435	1.05843	1.97099	0.0204485	1		0.981726	0.855892	1.12606	0.792142	1		1.01105	0.765657	1.33508	0.938263	1		0.920858	0.696751	1.21705	0.562271	1		1.04311	0.885712	1.22848	0.613042	1
CLMP	1.18368	1.08147	1.29556	0.000252423	0.444516		1.21645	1.01979	1.45102	0.0294187	1		1.19242	1.09236	1.30164	8.29579e-05	0.146089		0.820109	0.611022	1.10074	0.186584	1		1.45284	1.31548	1.60454	1.6887e-13	2.9738e-10		1.34056	1.05146	1.70915	0.0180343	1		1.46014	1.19713	1.78093	0.000187237	0.329724		1.7696	1.60463	1.95153	2.92012e-30	5.14234e-27
CLPP	1.02377	0.943701	1.11062	0.571863	1		0.990714	0.839211	1.16957	0.912268	1		1.02291	0.945031	1.10722	0.574987	1		1.04018	0.772857	1.39998	0.794904	1		1.01503	0.918967	1.12113	0.768705	1		1.13783	0.893798	1.4485	0.29445	1		0.892888	0.726691	1.0971	0.280967	1		1.03191	0.915363	1.1633	0.607438	1
CLPS	0.934568	0.865068	1.00965	0.0860941	1		0.967574	0.834722	1.12157	0.661783	1		0.936461	0.868735	1.00947	0.0865322	1		1.01062	0.75926	1.34521	0.942261	1		1.06247	0.968993	1.16497	0.197163	1		1.03228	0.826275	1.28965	0.779657	1		0.914074	0.758477	1.10159	0.345323	1		1.09886	0.984083	1.22702	0.0939477	1
CLSPN	1.05119	0.973446	1.13514	0.20285	1		1.01877	0.871481	1.19095	0.815459	1		1.05944	0.985195	1.13929	0.119321	1		1.15934	0.940676	1.42882	0.165598	1		1.03692	0.941942	1.14148	0.459469	1		1.06159	0.827967	1.36113	0.637422	1		1.0222	0.836334	1.24936	0.830227	1		1.05707	0.94376	1.18398	0.337368	1
CLSTN1	1.02899	0.948121	1.11676	0.493749	1		0.996473	0.836315	1.1873	0.968474	1		1.01537	0.936608	1.10076	0.711187	1		1.05875	0.765356	1.46461	0.730243	1		1.02013	0.922691	1.12785	0.697248	1		0.944294	0.701443	1.27122	0.705518	1		1.00685	0.81167	1.24895	0.950521	1		1.05055	0.934068	1.18157	0.410793	1
CLSTN2	1.02809	0.9501	1.11247	0.491327	1		0.967905	0.832938	1.12474	0.670288	1		1.01725	0.941436	1.09918	0.665105	1		1.06032	0.814524	1.3803	0.663327	1		1.08032	0.985495	1.18426	0.0993	1		1.26159	1.04503	1.52304	0.0155899	1		1.15354	0.965007	1.37892	0.116698	1		1.07631	0.965453	1.1999	0.184826	1
CLTA	1.0888	1.00041	1.185	0.0489022	1		1.00195	0.836994	1.19941	0.983098	1		1.07998	0.994465	1.17285	0.0675308	1		1.23851	0.919181	1.66877	0.159707	1		1.04568	0.94147	1.16144	0.404284	1		0.87968	0.663048	1.16709	0.374125	1		0.878445	0.694718	1.11076	0.279004	1		1.11247	0.984869	1.2566	0.0863998	1
CLUL1	0.906437	0.825571	0.995224	0.0393588	1		0.892014	0.737397	1.07905	0.239346	1		0.903762	0.825197	0.989807	0.0291987	1		0.793738	0.571945	1.10154	0.167096	1		0.944826	0.842419	1.05968	0.332233	1		0.932724	0.715749	1.21547	0.606172	1		0.935422	0.740382	1.18184	0.575771	1		0.932351	0.814046	1.06785	0.311643	1
CLVLDL	1.1024	0.994286	1.22228	0.0641425	1		0.966869	0.774241	1.20742	0.766293	1		1.08105	0.977727	1.1953	0.128374	1		1.32527	0.962392	1.82498	0.0844961	1		1.11554	0.982286	1.26687	0.0920612	1		1.37159	1.05616	1.78122	0.0177976	1		1.2714	0.990605	1.63179	0.0593132	1		1.20807	1.03811	1.40587	0.0145461	1
CMHDL	1.09889	0.989619	1.22023	0.0776097	1		0.982262	0.787301	1.2255	0.874027	1		1.09213	0.98668	1.20884	0.0889158	1		1.3041	0.952418	1.78564	0.0977325	1		0.997091	0.874492	1.13688	0.965285	1		1.21705	0.92687	1.59809	0.157502	1		1.02195	0.787583	1.32605	0.870255	1		0.966341	0.821939	1.13611	0.678415	1
CMLDL	1.10172	0.987348	1.22935	0.083219	1		0.935412	0.74309	1.17751	0.569649	1		1.07218	0.963809	1.19273	0.199862	1		1.27122	0.917989	1.76036	0.148511	1		1.05348	0.921506	1.20435	0.445527	1		1.17132	0.890882	1.54004	0.257422	1		1.018	0.778585	1.33103	0.896247	1		1.12721	0.959668	1.32401	0.144685	1
CMVLDL	1.00846	0.900017	1.12997	0.884595	1		0.86135	0.671816	1.10436	0.239143	1		0.983251	0.880125	1.09846	0.765096	1		1.57208	1.14278	2.16266	0.00543314	1		0.948617	0.824395	1.09156	0.461341	1		0.935972	0.700809	1.25005	0.653994	1		0.924112	0.695456	1.22795	0.58633	1		1.01861	0.862657	1.20275	0.827861	1
CNDP1	0.927349	0.856924	1.00356	0.0612376	1		0.918931	0.783767	1.0774	0.297625	1		0.916568	0.849511	0.988918	0.0246094	1		0.89321	0.675132	1.18173	0.42907	1		1.03057	0.929749	1.14232	0.566469	1		1.15018	0.891717	1.48356	0.281275	1		0.898975	0.748662	1.07947	0.253926	1		1.02944	0.911811	1.16225	0.639272	1
CNPY2	1.00789	0.925896	1.09715	0.8559	1		0.897269	0.738193	1.09062	0.276277	1		1.01173	0.932432	1.09778	0.779381	1		0.846696	0.562251	1.27504	0.425617	1		0.971299	0.875418	1.07768	0.582884	1		1.01824	0.773071	1.34117	0.897638	1		0.945385	0.753075	1.1868	0.628374	1		1.047	0.93609	1.17105	0.421438	1
CNPY4	1.07484	0.986776	1.17077	0.0979675	1		1.10228	0.924595	1.31412	0.277549	1		1.08406	0.997779	1.1778	0.0564629	1		0.984973	0.713604	1.35954	0.926631	1		1.07117	0.964085	1.19014	0.200772	1		1.32428	1.00409	1.74658	0.0467139	1		1.15528	0.931719	1.43249	0.188352	1		1.09521	0.964258	1.24394	0.161576	1
CNST	1.10728	1.01801	1.20437	0.0174922	1		1.02411	0.863351	1.2148	0.784525	1		1.10242	1.01609	1.19607	0.0190889	1		0.992912	0.732413	1.34606	0.963456	1		1.06137	0.956435	1.17783	0.262115	1		1.15753	0.894812	1.49738	0.265369	1		1.14175	0.926979	1.40627	0.212465	1		1.08631	0.95808	1.2317	0.196437	1
CNTN1	0.806294	0.737986	0.880924	1.86853e-06	0.00329048		0.855462	0.718367	1.01872	0.0797951	1		0.805378	0.739047	0.877662	7.98285e-07	0.00140578		0.715005	0.530462	0.96375	0.0276363	1		0.854645	0.76827	0.950732	0.00385964	1		1.03839	0.80502	1.33942	0.771756	1		0.722335	0.577901	0.902869	0.00426707	1		0.84001	0.737883	0.956273	0.00838804	1
CNTN2	0.928861	0.848525	1.0168	0.109832	1		1.02755	0.857498	1.23132	0.768443	1		0.927376	0.849449	1.01245	0.0922505	1		1.03017	0.770106	1.37807	0.841274	1		0.965161	0.865475	1.07633	0.523777	1		0.935257	0.734911	1.19022	0.586306	1		0.994319	0.795441	1.24292	0.960089	1		0.968995	0.849873	1.10481	0.637913	1
CNTN3	1.0977	0.992465	1.2141	0.0698469	1		1.11035	0.909011	1.35628	0.305157	1		1.08811	0.986475	1.20021	0.091446	1		1.08583	0.791033	1.49048	0.610397	1		1.14393	1.01105	1.29429	0.0328112	1		1.34247	1.02769	1.75369	0.0307483	1		0.976638	0.752833	1.26698	0.858708	1		1.06202	0.916973	1.23002	0.421888	1
CNTN4	0.924365	0.848494	1.00702	0.0718752	1		0.935254	0.787649	1.11052	0.444976	1		0.909653	0.837233	0.988337	0.0252753	1		1.49771	1.1161	2.00981	0.00710231	1		1.0011	0.900594	1.11282	0.983778	1		1.37363	1.07633	1.75305	0.010738	1		0.864638	0.697427	1.07194	0.18469	1		1.01505	0.894367	1.15202	0.817061	1
CNTN5	0.816875	0.744548	0.896227	1.90025e-05	0.0334635		0.797253	0.662949	0.958766	0.0160669	1		0.807282	0.73763	0.883512	3.31486e-06	0.00583748		0.784558	0.570007	1.07987	0.136594	1		0.822242	0.733662	0.921518	0.000764332	1		0.835183	0.639879	1.0901	0.185095	1		0.762984	0.602175	0.966738	0.0250828	1		0.815881	0.711438	0.935657	0.00359568	1
CNTNAP2	0.893891	0.821745	0.97237	0.00898632	1		0.787888	0.662469	0.93705	0.0070387	1		0.896717	0.826414	0.973002	0.00886942	1		0.844106	0.622128	1.14529	0.276318	1		0.872279	0.786884	0.96694	0.00933423	1		1.01092	0.79394	1.28719	0.929806	1		0.967885	0.789917	1.18595	0.752859	1		0.94252	0.835034	1.06384	0.337935	1
COCEELVLDLP	1.04337	0.950297	1.14555	0.373178	1		0.861311	0.695797	1.0662	0.170291	1		1.04681	0.955878	1.14638	0.323802	1		1.25543	0.959741	1.64222	0.0968909	1		1.11083	0.993236	1.24236	0.0656035	1		1.49506	1.2288	1.81901	5.84456e-05	0.102923		1.32012	1.07296	1.6242	0.00864293	1		1.15902	1.01874	1.31862	0.024956	1
COHDLP	1.01317	0.910152	1.12785	0.810957	1		1.04479	0.83826	1.30221	0.696576	1		1.01017	0.910515	1.12074	0.848553	1		1.50438	1.0954	2.06607	0.0116395	1		1.06939	0.939773	1.21689	0.308806	1		1.27571	0.965086	1.68631	0.0871955	1		1.03603	0.792573	1.35427	0.795631	1		0.970817	0.828341	1.1378	0.714552	1
COIDLP	0.93427	0.83081	1.05061	0.256194	1		1.09562	0.877588	1.36781	0.419898	1		0.937048	0.836027	1.05028	0.26392	1		1.24347	0.897679	1.72247	0.189952	1		0.879759	0.760899	1.01718	0.0836458	1		0.882556	0.674293	1.15514	0.362949	1		0.977486	0.734866	1.30021	0.875687	1		0.81585	0.680766	0.977739	0.0275409	1
COL18A1	1.22044	1.1196	1.33037	5.97311e-06	0.0105186		1.34915	1.1374	1.60033	0.000586078	1		1.2426	1.14274	1.35118	3.74208e-07	0.000658981		1.7461	1.31025	2.32692	0.000142174	0.250368		1.61519	1.45893	1.78818	2.56657e-20	4.51973e-17		1.51159	1.18185	1.93332	0.000998955	1		1.38516	1.11808	1.71604	0.00287034	1		1.91968	1.70846	2.15702	5.59289e-28	9.84907e-25
COL1A1	0.956457	0.875874	1.04445	0.321474	1		0.805499	0.672629	0.964616	0.0186885	1		0.947583	0.869769	1.03236	0.21811	1		0.958816	0.685359	1.34138	0.806066	1		0.893379	0.80269	0.994314	0.0389788	1		1.18441	0.91401	1.5348	0.200551	1		0.843691	0.669832	1.06268	0.148833	1		1.01153	0.891404	1.14784	0.858953	1
COL4A1	1.0396	0.957049	1.12926	0.357598	1		1.04689	0.896301	1.22277	0.563073	1		1.04164	0.961294	1.1287	0.319198	1		1.46645	1.14332	1.88089	0.00257209	1		1.08469	0.98341	1.19641	0.104053	1		1.18293	0.939835	1.48889	0.15234	1		1.26386	1.04465	1.52906	0.0159766	1		1.1267	1.00178	1.26721	0.0466312	1
COL6A3	1.23915	1.14434	1.34181	1.29224e-07	0.000227563		1.29526	1.10954	1.51207	0.00105124	1		1.25366	1.1607	1.35406	8.85007e-09	1.5585e-05		1.56148	1.21513	2.00656	0.000496112	0.873653		1.59624	1.46229	1.74246	1.35147e-25	2.37994e-22		1.70515	1.40641	2.06735	5.62449e-08	9.90473e-05		1.4718	1.23057	1.76033	2.31907e-05	0.0408388		1.88715	1.71818	2.07274	3.47715e-40	6.12326e-37
COL9A1	0.985201	0.905096	1.0724	0.730414	1		1.06292	0.895045	1.26228	0.486594	1		0.983962	0.905929	1.06872	0.701339	1		1.39668	1.06789	1.82669	0.0147005	1		1.06901	0.967073	1.18169	0.191833	1		0.949689	0.728535	1.23798	0.702717	1		0.979921	0.78601	1.22167	0.856925	1		1.14046	1.01683	1.27912	0.0247636	1
COLDLP	0.957501	0.84625	1.08338	0.490718	1		1.14225	0.858265	1.5202	0.361785	1		0.961755	0.853249	1.08406	0.523168	1		1.43343	1.01114	2.03207	0.0431526	1		1.07339	0.918487	1.25441	0.373122	1		1.019	0.746709	1.39058	0.905555	1		1.05457	0.768329	1.44745	0.742264	1		1.07401	0.892631	1.29223	0.449351	1
COLEC12	1.23646	1.13667	1.34501	7.65998e-07	0.00134892		1.31317	1.11805	1.54234	0.000901469	1		1.26238	1.16389	1.3692	1.88545e-08	3.32028e-05		1.47453	1.14086	1.90577	0.00300911	1		1.54654	1.40686	1.70009	1.7431e-19	3.0696e-16		1.8178	1.48973	2.21812	3.97613e-09	7.00197e-06		1.68112	1.40603	2.01004	1.21362e-08	2.13718e-05		1.81717	1.64123	2.01197	1.38634e-30	2.44134e-27
COLHDLP	0.939696	0.821501	1.0749	0.364455	1		0.964225	0.739225	1.25771	0.788146	1		0.925184	0.811911	1.05426	0.243197	1		0.895988	0.613927	1.30764	0.569082	1		0.857999	0.727412	1.01203	0.0690535	1		0.793095	0.574803	1.09429	0.158126	1		0.726163	0.51065	1.03263	0.0748721	1		0.840068	0.68547	1.02953	0.0930539	1
COLLDLP	0.911114	0.820819	1.01134	0.0804338	1		1.02751	0.823861	1.28149	0.809729	1		0.910315	0.822783	1.00716	0.068497	1		1.01439	0.724663	1.41994	0.933659	1		0.954439	0.839826	1.08469	0.474953	1		1.01956	0.771838	1.34679	0.891501	1		0.74223	0.57806	0.953024	0.0194259	1		0.910449	0.780539	1.06198	0.232319	1
COLVLDLP	1.11525	1.0055	1.23699	0.039042	1		0.960693	0.768626	1.20075	0.724556	1		1.10623	0.999968	1.22378	0.0500682	1		1.34417	0.995085	1.81573	0.0538696	1		1.04207	0.915781	1.18578	0.531802	1		1.07108	0.826881	1.3874	0.602979	1		1.2285	0.959115	1.57355	0.103214	1		1.06092	0.910189	1.23661	0.449426	1
[truncated: 1,360 more rows]

## Sheet: ST9
Supplementary Table 9: The AUCs and order of traits for DCVD
	5 years				10 years				All incident
[truncated: 106 more rows]

[truncated: 11 more sheets: ST10, ST11, ST12, ST13, ST14, ST15, ST16, ST17, ST18, ST19, ST20]
